# Supplementary material for: Effect of 2D and 3D Culture Microenvironments on Mesenchymal Stem Cell-Derived Extracellular Vesicles Potencies
Source: Front Cell Dev Biol. 2022 Feb 14;10:819726. doi: 10.3389/fcell.2022.819726 (PMC8882622; doi:10.3389/fcell.2022.819726)
Supplement: Supplementary file 1 [file Table1.XLSX]

## Sheet: Supp Table 1
Supplementary Table 1. Global proteome analysis of cell and EVs derived from 2D and 3D growth conditions
Uniprot_1	Gene_Name	Protein_Name	Razor...unique.peptides	Intensity.3158_2D_EV	Intensity.3158_3D_EV	Intensity.1980_2D_EV	Intensity.1980_3D_EV	Intensity.2966_2D_EV	Intensity.2966_3D_EV	Intensity.6886_2D_EV	Intensity.6886_3D_EV	Intensity.4540_2D_EV	Intensity.4540_3D_EV	Intensity.3158_2D_CL	Intensity.3158_3D_CL	Intensity.1980_2D_CL	Intensity.1980_3D_CL	Intensity.2966_2D_CL	Intensity.2966_3D_CL	Intensity.6886_2D_CL	Intensity.6886_3D_CL	Intensity.4540_2D_CL	Intensity.4540_3D_CL	LFQ.intensity.3158_2D_EV	LFQ.intensity.3158_3D_EV	LFQ.intensity.1980_2D_EV	LFQ.intensity.1980_3D_EV	LFQ.intensity.2966_2D_EV	LFQ.intensity.2966_3D_EV	LFQ.intensity.6886_2D_EV	LFQ.intensity.6886_3D_EV	LFQ.intensity.4540_2D_EV	LFQ.intensity.4540_3D_EV	LFQ.intensity.3158_2D_CL	LFQ.intensity.3158_3D_CL	LFQ.intensity.1980_2D_CL	LFQ.intensity.1980_3D_CL	LFQ.intensity.2966_2D_CL	LFQ.intensity.2966_3D_CL	LFQ.intensity.6886_2D_CL	LFQ.intensity.6886_3D_CL	LFQ.intensity.4540_2D_CL	LFQ.intensity.4540_3D_CL
P01023	A2M	Alpha-2-macroglobulin	12	55937000	19404000	63629000	33476000	126440000	43029000	27837000	0	0	11427000	20994000	0	5131900	15965000	43314000	8333400	22055000	20314000	33320000	7554800	1076900000	0	666430000	291810000	1231100000	1449400000	278050000	0	0	0	30054000	0	303230000	194160000	299580000	148300000	123650000	36808000	67739000	462830000
Q2M2I8	AAK1	AP2-associated protein kinase 1	3	0	0	0	0	0	0	0	0	0	0	0	0	39557000	17403000	52798000	22139000	30386000	46877000	38312000	48168000	0	0	0	0	0	0	0	0	0	0	0	0	52586000	86089000	24390000	31439000	57785000	25687000	23743000	74162000
P49588	AARS1	Alanine--tRNA ligase, cytoplasmic	38	7095100	0	1617600	0	2119100	0	4452400	9196300	0	0	3265700000	1565200000	1740000000	626880000	2591000000	1352000000	2921300000	1769800000	1092800000	814920000	41146000	0	15763000	0	12132000	0	43336000	65914000	0	0	4984800000	2413900000	2207300000	1465100000	2168300000	1812900000	1542100000	3075700000	1970800000	1070500000
Q9BTE6	AARSD1	Alanyl-tRNA editing protein Aarsd1	2	0	0	0	0	0	0	0	0	0	0	6075700	7728800	0	3840900	5854700	3213600	10662000	0	0	0	0	0	0	0	0	0	0	0	0	0	6196200	8194100	0	0	6742700	4846300	11975000	0	0	0
O95477	ABCA1	Phospholipid-transporting ATPase ABCA1	6	0	0	0	0	0	0	0	0	0	0	0	24279000	0	34178000	0	21208000	0	26451000	0	123180000	0	0	0	0	0	0	0	0	0	0	0	51139000	0	51464000	0	9529500	0	13707000	0	271060000
Q9NP58	ABCB6	ATP-binding cassette sub-family B member 6, mitochondrial	8	0	0	0	2965500	0	4079100	0	0	0	0	49364000	183110000	59140000	18117000	41391000	248850000	133860000	266830000	13560000	140370000	0	0	0	73363000	0	98243000	0	0	0	0	47281000	201520000	78273000	68802000	40777000	330310000	123870000	326610000	23607000	195610000
P33527	ABCC1	Multidrug resistance-associated protein 1	22	0	0	0	2084200	0	0	0	3597500	0	0	252090000	526010000	230670000	73988000	262450000	390210000	243760000	436120000	136190000	175540000	0	0	0	84101000	0	0	0	77665000	0	0	258940000	470550000	453910000	183200000	246780000	392540000	417090000	393950000	206970000	303530000
O15438	ABCC3	Canalicular multispecific organic anion transporter 2	2	0	171960000	54804000	23550000	155820000	203350000	209740000	47138000	33408000	51585000	0	0	22046000	0	12982000	10391000	0	0	0	0	0	1441800000	905600000	446650000	980950000	3060900000	794380000	833070000	618980000	1013000000	0	0	0	0	0	0	0	0	0	0
P33897	ABCD1	ATP-binding cassette sub-family D member 1	4	0	0	0	0	0	0	0	0	616360	0	9740400	18056000	32899000	20314000	38299000	42009000	33602000	46285000	35636000	58323000	0	0	0	0	0	0	0	0	14695000	0	23977000	51977000	33155000	82749000	28770000	40410000	9017200	43685000	34754000	92989000
P28288	ABCD3	ATP-binding cassette sub-family D member 3	10	0	0	0	0	0	0	0	0	0	0	263720000	292500000	111210000	24788000	113380000	159920000	229570000	194630000	103350000	122830000	0	0	0	0	0	0	0	0	0	0	208540000	286020000	217430000	58188000	158120000	245000000	250970000	178860000	155240000	302860000
P61221	ABCE1	ATP-binding cassette sub-family E member 1	11	0	0	0	0	0	0	0	0	0	0	388480000	231440000	284830000	114250000	572710000	400570000	268930000	384060000	230310000	349250000	0	0	0	0	0	0	0	0	0	0	424800000	346400000	316940000	266830000	357060000	484140000	526010000	409260000	426910000	491190000
Q8NE71	ABCF1	ATP-binding cassette sub-family F member 1	13	0	0	0	0	0	0	0	0	0	0	230220000	116500000	158480000	39588000	253650000	173030000	216010000	120420000	148670000	287970000	0	0	0	0	0	0	0	0	0	0	251940000	194920000	191310000	268690000	186120000	186530000	182540000	152150000	188500000	363480000
Q9UG63	ABCF2	ATP-binding cassette sub-family F member 2	7	0	0	0	0	0	0	0	0	0	0	71335000	181390000	82740000	13585000	127150000	18809000	106360000	55798000	68477000	151690000	0	0	0	0	0	0	0	0	0	0	114490000	85248000	176090000	62332000	157360000	64658000	116220000	65709000	66750000	213570000
Q9NUQ8	ABCF3	ATP-binding cassette sub-family F member 3	2	0	0	0	0	0	61154000	0	0	0	0	20242000	8863900	13511000	0	15621000	12642000	14346000	10454000	13927000	4764800	0	0	0	0	0	1300100000	0	0	0	0	11058000	14577000	6707700	0	6325300	8061100	22607000	17055000	18259000	11422000
Q9NUJ1	ABHD10	Mycophenolic acid acyl-glucuronide esterase, mitochondrial	7	0	0	0	0	0	0	0	0	0	0	104480000	102850000	42327000	6879000	143380000	112250000	116870000	80976000	61980000	62690000	0	0	0	0	0	0	0	0	0	0	112580000	108030000	58026000	30333000	183410000	101560000	96524000	78286000	91838000	98022000
Q8N2K0	ABHD12	Lysophosphatidylserine lipase ABHD12	4	0	0	0	0	0	0	0	0	0	0	28104000	32414000	49372000	13138000	51267000	53295000	18390000	44708000	6515400	13772000	0	0	0	0	0	0	0	0	0	0	31183000	40142000	28371000	86045000	33635000	49844000	22520000	30801000	30950000	58957000
Q7Z5M8	ABHD12B	Protein ABHD12B	1	0	167790000	137660000	95062000	194930000	164160000	133890000	201550000	146620000	197400000	0	0	0	0	0	0	0	0	0	0	0	1877000000	1488200000	1873700000	1607500000	2754400000	1069300000	1984600000	1565200000	1983800000	0	0	0	0	0	0	0	0	0	0
Q96IU4	ABHD14B	Protein ABHD14B	6	0	0	0	0	0	0	0	0	0	0	351340000	79101000	231610000	0	295070000	89265000	377590000	139100000	371910000	56419000	0	0	0	0	0	0	0	0	0	0	288940000	149040000	335360000	0	286990000	122980000	382290000	194430000	595510000	107740000
Q8WTS1	ABHD5	1-acylglycerol-3-phosphate O-acyltransferase ABHD5	1	0	0	0	0	0	0	0	0	0	0	15821000	13331000	0	0	0	6050500	2731400	0	0	0	0	0	0	0	0	0	0	0	0	0	12207000	17266000	0	0	0	9356500	4036100	0	0	0
Q8IZP0	ABI1	Abl interactor 1	5	0	0	0	0	0	0	0	0	0	0	101430000	123130000	81413000	53541000	112370000	117760000	133320000	175510000	104660000	128600000	0	0	0	0	0	0	0	0	0	0	150610000	153700000	156260000	169080000	125240000	184360000	134360000	142760000	109320000	222930000
Q12979	ABR	Active breakpoint cluster region-related protein	4	3731000	19780000	8532100	0	0	0	0	0	0	0	0	0	112970000	8118100	33365000	172740000	114530000	176750000	0	0	68030000	142110000	77644000	0	0	0	0	0	0	0	0	0	107280000	120990000	95252000	185490000	110700000	145870000	0	0
Q9P1F3	ABRACL	Costars family protein ABRACL	1	0	0	0	0	0	0	0	0	0	0	41037000	12497000	10176000	0	35289000	7621900	34972000	0	12470000	0	0	0	0	0	0	0	0	0	0	0	41037000	14613000	15422000	0	39852000	10642000	38513000	0	21412000	0
Q15018	ABRAXAS2	BRISC complex subunit Abraxas 2	3	0	0	0	0	0	0	0	0	0	0	75104000	58884000	70173000	0	77364000	41424000	69795000	19161000	53873000	37479000	0	0	0	0	0	0	0	0	0	0	33820000	48449000	40342000	0	33566000	59653000	29885000	52311000	39580000	72272000
P09110	ACAA1	3-ketoacyl-CoA thiolase, peroxisomal	12	0	0	0	0	0	1168300	0	0	6974700	0	442600000	509500000	430700000	59921000	451730000	378740000	415150000	289290000	329050000	508290000	0	0	0	0	0	40112000	0	0	65408000	0	506700000	541830000	863520000	227540000	460070000	446040000	394410000	389830000	477220000	671160000
P42765	ACAA2	3-ketoacyl-CoA thiolase, mitochondrial	22	2322400	0	0	0	0	0	0	0	0	0	2211600000	3448700000	1287500000	807300000	2200700000	2513900000	1638900000	2083200000	1062200000	1923000000	57961000	0	0	0	0	0	0	0	0	0	1862500000	4083200000	1280000000	1503000000	2630900000	3527900000	2166700000	3116600000	2220800000	2890800000
Q13085	ACACA	Acetyl-CoA carboxylase 1	4	0	11502000	0	0	0	0	0	0	0	0	17333000	9104500	7618300	0	12904000	7387000	30738000	16580000	5529700	3821100	0	0	0	0	0	0	0	0	0	0	18527000	8807800	14078000	0	21934000	14300000	13447000	9793100	13332000	17610000
Q9H845	ACAD9	Complex I assembly factor ACAD9, mitochondrial	14	0	0	0	0	0	0	0	0	0	0	110690000	140830000	131000000	224110000	148140000	423000000	91125000	282800000	236850000	615930000	0	0	0	0	0	0	0	0	0	0	249580000	333720000	196100000	277610000	429230000	342920000	195320000	324020000	365840000	459020000
P28330	ACADL	Long-chain specific acyl-CoA dehydrogenase, mitochondrial	1	0	0	0	0	0	0	0	0	0	0	37448000	8178500	0	0	0	0	0	0	0	0	0	0	0	0	0	0	0	0	0	0	37448000	9563800	0	0	0	0	0	0	0	0
P11310	ACADM	Medium-chain specific acyl-CoA dehydrogenase, mitochondrial	9	0	0	0	0	0	0	0	0	0	0	192430000	250680000	76622000	30338000	108970000	156610000	162650000	212020000	84550000	102480000	0	0	0	0	0	0	0	0	0	0	166000000	245730000	110120000	138100000	132460000	192250000	153050000	193420000	150660000	204500000
P16219	ACADS	Short-chain specific acyl-CoA dehydrogenase, mitochondrial	2	0	0	0	0	0	0	0	0	0	0	27042000	29705000	0	0	8609400	17236000	0	10928000	0	0	0	0	0	0	0	0	0	0	0	0	23666000	30277000	0	0	11444000	26498000	0	17039000	0	0
P45954	ACADSB	Short/branched chain specific acyl-CoA dehydrogenase, mitochondrial	3	0	0	0	0	0	0	0	0	0	0	0	0	8173900	16174000	33206000	2958900	10105000	0	0	0	0	0	0	0	0	0	0	0	0	0	0	0	15613000	0	30604000	0	14798000	0	0	0
P49748	ACADVL	Very long-chain specific acyl-CoA dehydrogenase, mitochondrial	31	0	0	1103900	0	0	7233400	0	0	19112000	0	1298300000	2326700000	617610000	920110000	2366900000	3304100000	1127900000	2386100000	753810000	894660000	0	0	8330400	0	0	88626000	0	0	64869000	0	1405800000	2874500000	773020000	1864700000	2776100000	4798100000	1451000000	2726000000	1517400000	1687100000
P16112	ACAN	Aggrecan core protein	3	0	0	0	0	0	0	0	0	0	0	0	29085000	0	0	0	16618000	0	0	0	0	0	0	0	0	0	0	0	0	0	0	0	36447000	0	0	0	12978000	0	0	0	0
Q15057	ACAP2	Arf-GAP with coiled-coil, ANK repeat and PH domain-containing protein 2	7	0	0	0	0	2288100	1837000	0	0	0	0	48861000	37859000	51161000	16692000	41036000	43461000	80862000	26921000	9231800	43296000	0	0	0	0	50285000	89364000	0	0	0	0	48167000	41797000	41256000	54451000	31850000	46516000	38869000	35866000	46480000	43012000
P24752	ACAT1	Acetyl-CoA acetyltransferase, mitochondrial	22	0	0	0	0	0	0	0	0	0	0	845120000	1272700000	841630000	269320000	1775700000	1188000000	984840000	1014500000	475640000	1546100000	0	0	0	0	0	0	0	0	0	0	1128100000	1328300000	975430000	1304400000	1644100000	1429500000	949970000	1112800000	1168500000	2111100000
Q9BWD1	ACAT2	Acetyl-CoA acetyltransferase, cytosolic	8	0	0	0	0	0	0	0	0	0	0	174300000	51815000	106850000	9481800	341900000	47391000	243400000	54494000	42698000	32762000	0	0	0	0	0	0	0	0	0	0	162280000	59057000	121560000	122960000	238920000	108780000	217200000	80132000	115840000	83000000
Q9H3P7	ACBD3	Golgi resident protein GCP60	11	0	0	0	0	0	0	19452000	0	0	0	335380000	217410000	161110000	85011000	262830000	139810000	318060000	148800000	165740000	104260000	0	0	0	0	0	0	146160000	0	0	0	276350000	202850000	227170000	349060000	236090000	202620000	254500000	181210000	208930000	210920000
Q5T8D3	ACBD5	Acyl-CoA-binding domain-containing protein 5	1	0	0	0	0	0	0	0	0	0	0	0	0	13452000	14971000	14966000	20174000	0	0	9875500	33576000	0	0	0	0	0	0	0	0	0	0	0	0	19635000	36582000	20752000	30440000	0	0	16332000	48738000
Q9UKV3	ACIN1	Apoptotic chromatin condensation inducer in the nucleus	7	3139100	7874700	0	0	0	0	0	0	0	0	39820000	27724000	36655000	4998200	72975000	44897000	69929000	94546000	8082600	18305000	55494000	66329000	0	0	0	0	0	0	0	0	44401000	40528000	44615000	43227000	72319000	67181000	51622000	73144000	20437000	13349000
P53396	ACLY	ATP-citrate synthase	45	18087000	35479000	8513600	0	41030000	0	4198300	0	14097000	0	5925200000	5662200000	3759900000	1836000000	3563500000	3991800000	5431300000	6259400000	2182500000	2361200000	36705000	319170000	29197000	0	41244000	0	5382800	0	48742000	0	6863700000	6278000000	6040400000	4403300000	4893900000	6103300000	5679000000	7729500000	3813200000	3981400000
P21399	ACO1	Cytoplasmic aconitate hydratase	20	0	0	0	3235200	0	0	0	0	0	0	340640000	235200000	417550000	82835000	302570000	321570000	363610000	326050000	194700000	151290000	0	0	0	90657000	0	0	0	0	0	0	403690000	282370000	552940000	279100000	330590000	357920000	301930000	329680000	337350000	322180000
Q99798	ACO2	Aconitate hydratase, mitochondrial	27	0	0	0	1780300	0	0	1063300	0	0	0	1096200000	1450600000	493300000	308970000	838710000	1120900000	976830000	1153100000	705320000	695770000	0	0	0	51494000	0	0	29385000	0	0	0	1045400000	2126300000	713510000	482600000	1094700000	1351800000	1342000000	1285600000	779380000	1302700000
Q86TX2	ACOT1	Acyl-coenzyme A thioesterase 1	12	0	0	0	0	0	0	0	0	0	169760000	248940000	232510000	227580000	82479000	464640000	273360000	991870000	556260000	195950000	234380000	0	0	0	0	0	0	0	0	0	2065200000	243340000	255570000	304580000	266800000	382540000	442870000	833530000	604000000	337860000	347590000
Q9NPJ3	ACOT13	Acyl-coenzyme A thioesterase 13	5	0	0	0	1600200	0	0	0	0	0	0	83691000	96608000	52230000	42657000	160870000	124780000	132210000	147050000	58277000	167110000	0	0	0	61234000	0	0	0	0	0	0	119270000	161370000	79034000	135860000	161180000	119590000	117310000	116230000	112570000	172500000
O00154	ACOT7	Cytosolic acyl coenzyme A thioester hydrolase	12	0	0	0	0	0	0	0	0	0	0	429450000	357530000	423080000	0	337420000	349100000	328970000	235350000	209370000	227780000	0	0	0	0	0	0	0	0	0	0	403840000	533080000	577780000	0	433440000	284880000	339750000	325160000	348500000	303960000
O14734	ACOT8	Acyl-coenzyme A thioesterase 8	2	0	0	0	0	0	0	0	0	0	0	45309000	74183000	26359000	7059100	18616000	56168000	24956000	16300000	0	20750000	0	0	0	0	0	0	0	0	0	0	29972000	68242000	45668000	19399000	24032000	89651000	31418000	22776000	0	37274000
Q9Y305	ACOT9	Acyl-coenzyme A thioesterase 9, mitochondrial	15	0	0	0	0	0	0	0	0	0	0	391800000	595860000	174830000	34789000	398190000	293060000	274570000	387640000	159710000	274730000	0	0	0	0	0	0	0	0	0	0	362880000	604590000	271460000	78260000	460630000	419860000	302200000	456270000	304320000	499710000
Q15067	ACOX1	Peroxisomal acyl-coenzyme A oxidase 1	9	1614200	0	0	0	0	0	0	0	0	0	68740000	430540000	98411000	33973000	71543000	134000000	105800000	103030000	70634000	103740000	84153000	0	0	0	0	0	0	0	0	0	116790000	227560000	147480000	143820000	87128000	185500000	123050000	97518000	95425000	164290000
Q99424	ACOX2	Peroxisomal acyl-coenzyme A oxidase 2	3	0	0	0	0	0	0	0	0	0	0	0	0	5500000	0	14753000	11818000	9927300	8781800	13802000	31803000	0	0	0	0	0	0	0	0	0	0	0	0	13332000	0	9363500	28141000	15268000	15129000	11916000	43688000
O15254	ACOX3	Peroxisomal acyl-coenzyme A oxidase 3	8	0	0	0	10981000	0	0	0	41202000	0	0	104440000	136710000	47204000	58091000	50504000	23420000	0	14088000	5532800	31088000	0	0	0	157130000	0	0	0	243490000	0	0	97326000	207430000	125870000	146520000	89615000	67581000	0	55753000	24417000	72742000
P24666	ACP1	Low molecular weight phosphotyrosine protein phosphatase	4	0	0	0	0	0	0	0	0	0	0	146170000	115840000	37138000	8212400	25582000	41209000	127570000	20271000	90416000	49007000	0	0	0	0	0	0	0	0	0	0	134930000	100900000	57476000	26261000	37353000	60045000	126110000	66421000	118900000	75610000
P11117	ACP2	Lysosomal acid phosphatase	10	0	0	0	0	0	0	0	0	0	0	164110000	403230000	122260000	16920000	108070000	222520000	236120000	369720000	81770000	76650000	0	0	0	0	0	0	0	0	0	0	192050000	415660000	233930000	119440000	168040000	267040000	215250000	342290000	197290000	159270000
Q96CM8	ACSF2	Medium-chain acyl-CoA ligase ACSF2, mitochondrial	3	0	0	0	0	0	0	0	0	0	0	5992800	0	35114000	11074000	66024000	16553000	58318000	0	22079000	14539000	0	0	0	0	0	0	0	0	0	0	0	0	26524000	54750000	58382000	47532000	39158000	0	37068000	39076000
Q4G176	ACSF3	Malonate--CoA ligase ACSF3, mitochondrial	2	0	0	0	0	0	0	0	0	0	0	10180000	13407000	2742200	0	10328000	18278000	12436000	8706100	0	0	0	0	0	0	0	0	0	0	0	0	11509000	18110000	6538300	0	13100000	15274000	15593000	11409000	0	0
P33121	ACSL1	Long-chain-fatty-acid--CoA ligase 1	10	0	0	0	0	12868000	0	0	0	0	0	134620000	66116000	52722000	24410000	56897000	93758000	84520000	57373000	19234000	25964000	0	0	0	0	124300000	0	0	0	0	0	110620000	80088000	62499000	65230000	73470000	93688000	91550000	70580000	57223000	46777000
O95573	ACSL3	Long-chain-fatty-acid--CoA ligase 3	23	0	0	0	0	0	0	2612200	0	0	0	899730000	1143700000	507230000	284110000	645700000	1179200000	673190000	1174700000	314200000	626460000	0	0	0	0	0	0	35464000	0	0	0	643090000	1533700000	505010000	916810000	790000000	1317000000	765030000	1536300000	504140000	856960000
O60488	ACSL4	Long-chain-fatty-acid--CoA ligase 4	13	0	0	0	0	0	6405200	0	8647700	0	0	0	39515000	29073000	191330000	51352000	226250000	10856000	130690000	42502000	201030000	0	0	0	0	0	127480000	0	97853000	0	0	0	110120000	36769000	300910000	56480000	365200000	25581000	240640000	84094000	344730000
Q9NR19	ACSS2	Acetyl-coenzyme A synthetase, cytoplasmic	2	28020000	0	0	1291600	0	0	0	0	0	0	0	0	0	13746000	24211000	0	0	0	21780000	0	322020000	0	0	72206000	0	0	0	0	0	0	0	0	0	81430000	74069000	0	0	0	60507000	0
Q9H6R3	ACSS3	Acyl-CoA synthetase short-chain family member 3, mitochondrial	3	0	0	0	0	0	0	0	0	0	0	0	0	4105700	0	15093000	17684000	23457000	8939100	12450000	12917000	0	0	0	0	0	0	0	0	0	0	0	0	9746000	0	12251000	19204000	15984000	18846000	15352000	35009000
P68133	ACTA1	Actin, alpha skeletal muscle	2	0	0	0	0	0	0	0	0	0	0	710890000	688010000	0	46121000	0	0	0	0	0	0	0	0	0	0	0	0	0	0	0	0	687270000	791890000	0	120830000	0	0	0	0	0	0
P62736	ACTA2	Actin, aortic smooth muscle	2	0	0	0	0	0	0	0	0	0	0	2201100000	1629800000	1086300000	0	2073700000	42917000	5837400000	262770000	1604300000	0	0	0	0	0	0	0	0	0	0	0	2212600000	1696200000	1372500000	0	2193100000	191490000	6243400000	1078600000	2632500000	0
P60709	ACTB	Actin, cytoplasmic 1	39	2974700000	5967000000	6692900000	1181900000	4563100000	1243700000	2924600000	1529200000	2128900000	1932500000	134640000000	107970000000	123450000000	103030000000	139990000000	100600000000	145310000000	110570000000	98119000000	105910000000	48173000000	58546000000	60337000000	24319000000	33773000000	27171000000	17827000000	16216000000	29868000000	25669000000	135960000000	141970000000	162910000000	227830000000	152260000000	141780000000	162050000000	126260000000	146740000000	123530000000
Q562R1	ACTBL2	Beta-actin-like protein 2	3	0	0	0	0	0	0	0	0	0	0	56051000	0	0	0	0	0	0	0	0	0	0	0	0	0	0	0	0	0	0	0	56051000	0	0	0	0	0	0	0	0	0
P68032	ACTC1	Actin, alpha cardiac muscle 1	16	435630000	977590000	629570000	77515000	503340000	22355000	356480000	99100000	310350000	191060000	35922000000	22242000000	13076000000	3668100000	23941000000	15356000000	31618000000	17778000000	17877000000	11896000000	6413600000	9000800000	4205800000	992610000	2284900000	283620000	1879500000	1119000000	2824700000	1847900000	34255000000	26534000000	21879000000	10932000000	25599000000	22737000000	33622000000	21415000000	26886000000	18366000000
P63261	ACTG1	Actin, cytoplasmic 2	1	32256000	56813000	66068000	12370000	11340000	17244000	5903100	22406000	23726000	0	377470000	135050000	257330000	49218000	196900000	162480000	316720000	3556600000	350110000	294480000	382610000	556030000	415950000	202200000	216980000	333620000	96721000	123150000	220150000	0	423380000	398150000	539610000	367900000	555380000	367620000	991570000	1331800000	1507800000	717210000
K7EM38	ACTG1	NA	1	0	0	0	0	0	0	0	0	0	0	0	0	0	41386000	0	33685000	0	16026000	0	0	0	0	0	0	0	0	0	0	0	0	0	0	0	0	0	0	0	19589000	0	0
O96019	ACTL6A	Actin-like protein 6A	6	0	0	0	0	0	0	0	0	0	0	91406000	108300000	80000000	8286200	125810000	59420000	154750000	111720000	49217000	21049000	0	0	0	0	0	0	0	0	0	0	105930000	104870000	114140000	84235000	117160000	114440000	141380000	103020000	94244000	29391000
H9KV75	ACTN1	Alpha-actinin cytoskeletal isoform	5	0	0	0	0	0	0	0	0	0	0	8568000	21508000	24431000	66437000	112990000	218000000	30554000	63032000	116160000	207040000	0	0	0	0	0	0	0	0	0	0	32593000	57431000	58452000	172370000	166100000	219240000	54405000	59426000	124710000	263950000
P12814	ACTN1	Alpha-actinin-1	73	111350000	504540000	237340000	19188000	146600000	22815000	43509000	44350000	32364000	106260000	62077000000	49842000000	32911000000	15435000000	36254000000	27587000000	56912000000	38965000000	38629000000	23639000000	1079800000	3623000000	1172700000	172220000	547060000	332220000	151400000	236360000	258910000	535240000	66012000000	61014000000	52984000000	33620000000	39652000000	39298000000	60249000000	49700000000	59600000000	37215000000
P35609	ACTN2	Alpha-actinin-2	2	0	0	0	0	0	0	0	0	0	0	149490000	76563000	0	13293000	0	78553000	0	10681000	0	66751000	0	0	0	0	0	0	0	0	0	0	28188000	48059000	0	42780000	0	177600000	0	20903000	0	169840000
Q08043	ACTN3	Alpha-actinin-3	5	0	0	0	0	0	0	0	0	0	0	105560000	165910000	3018800	0	10298000	27039000	15479000	2739700	0	0	0	0	0	0	0	0	0	0	0	0	71724000	256760000	5151600	0	7895900	18653000	9559600	4184100	0	0
O43707	ACTN4	Alpha-actinin-4	49	25604000	109150000	71373000	13908000	90521000	18411000	0	3292600	8154500	0	26667000000	14507000000	16986000000	4306400000	21112000000	12231000000	21263000000	13199000000	17080000000	12505000000	74649000	213570000	263230000	44418000	174300000	73623000	0	3966100	14112000	0	31825000000	17083000000	27346000000	7134900000	27449000000	16165000000	23191000000	16996000000	24820000000	20703000000
Q9NZ32	ACTR10	Actin-related protein 10	4	0	0	0	0	0	0	0	0	0	0	53699000	41004000	34581000	15829000	46300000	35573000	50833000	36760000	38624000	24192000	0	0	0	0	0	0	0	0	0	0	51716000	41461000	47922000	0	47090000	45011000	49387000	42438000	54419000	81816000
P61163	ACTR1A	Alpha-centractin	15	2880200	0	5496500	1919100	0	0	0	0	0	0	1945700000	1527500000	1382400000	645560000	1721600000	1287700000	2043300000	1544100000	923400000	665040000	75623000	0	60027000	138250000	0	0	0	0	0	0	2209600000	1590800000	1912500000	879660000	1349400000	1471500000	2237400000	1536300000	1683200000	1575100000
P42025	ACTR1B	Beta-centractin	4	885280	3176400	3060200	0	0	0	0	0	0	0	329800000	192680000	160340000	57883000	150600000	219440000	318400000	191300000	204770000	68156000	20001000	37749000	34442000	0	0	0	0	0	0	0	275490000	251020000	195130000	114950000	160580000	231800000	326960000	228220000	282110000	104490000
P61160	ACTR2	Actin-related protein 2	18	2597300	47198000	19089000	867470	3357700	0	0	0	0	0	3331700000	2050800000	2341800000	593090000	3055700000	2343700000	2835100000	2549700000	1856600000	1581100000	35258000	448530000	116630000	58821000	12856000	0	0	0	0	0	3211700000	2476700000	3347700000	1318900000	3438800000	3027500000	2989600000	3897500000	3249800000	2181900000
P61158	ACTR3	Actin-related protein 3	23	0	28737000	25374000	4608600	11176000	0	0	0	9500500	0	4244900000	3284500000	2830900000	2034400000	3958400000	2957300000	4005600000	4168400000	2254700000	1703800000	0	270530000	55536000	19584000	27077000	0	0	0	20874000	0	4700300000	4263300000	4221300000	4984000000	4392100000	3465200000	4743400000	4764100000	4174800000	3011300000
Q03154	ACY1	Aminoacylase-1	3	0	0	0	0	0	0	0	6263900	0	0	20252000	0	6604000	0	0	0	6611800	4864700	0	0	0	0	0	0	0	0	0	51963000	0	0	0	0	13036000	0	0	0	0	15742000	0	0
P00813	ADA	Adenosine deaminase	4	0	0	0	0	0	0	0	0	0	0	164510	0	19100000	349700000	0	10434000	0	0	3727400	321330000	0	0	0	0	0	0	0	0	0	0	15913000	0	55135000	764970000	0	70264000	0	0	66461000	195610000
O75173	ADAMTS4	A disintegrin and metalloproteinase with thrombospondin motifs 4	12	0	0	0	0	0	0	0	0	0	0	0	441200000	9170800	93712000	0	146090000	0	204680000	52694000	225820000	0	0	0	0	0	0	0	0	0	0	0	558910000	18606000	157530000	0	142560000	0	171920000	23883000	583310000
P55265	ADAR	Double-stranded RNA-specific adenosine deaminase	9	0	0	0	0	0	0	0	0	0	0	64890000	76667000	71946000	0	119230000	112060000	107430000	139940000	61629000	37344000	0	0	0	0	0	0	0	0	0	0	58772000	112120000	138370000	0	96378000	96250000	73003000	140450000	101790000	85254000
P78563	ADARB1	Double-stranded RNA-specific editase 1	3	0	0	0	0	0	0	0	0	0	0	16377000	0	18357000	0	14927000	0	23400000	9471100	0	0	0	0	0	0	0	0	0	0	0	0	0	0	25973000	0	19146000	0	21039000	15866000	0	0
P35611	ADD1	Alpha-adducin	15	0	0	3559000	4984900	0	0	0	0	0	0	622290000	597450000	449990000	203090000	931030000	602970000	868900000	628990000	452710000	261110000	0	0	31635000	169590000	0	0	0	0	0	0	829120000	703960000	761060000	515780000	1136500000	799570000	804700000	604070000	702770000	382370000
Q9UEY8	ADD3	Gamma-adducin	22	0	0	2271000	0	4159600	0	0	0	0	0	442180000	349270000	401360000	104990000	885660000	416320000	750870000	538110000	198050000	286330000	0	0	41790000	0	40096000	0	0	0	0	0	576890000	607590000	721650000	242140000	786710000	480370000	767810000	578210000	370010000	367420000
P48960	ADGRE5	Adhesion G protein-coupled receptor E5	6	0	0	0	0	0	0	0	0	15425000	0	135800000	203700000	154270000	10055000	80492000	188560000	38274000	146260000	57743000	21153000	0	0	0	0	0	0	0	0	130780000	0	232640000	262300000	72833000	65084000	150160000	132090000	73618000	107850000	152310000	92608000
P11766	ADH5	Alcohol dehydrogenase class-3	16	5659200	0	2091800	0	0	0	23396000	8405600	0	0	1136800000	445560000	1090200000	315480000	1242400000	413310000	1080400000	609060000	1138800000	637640000	57909000	0	38075000	0	0	0	48928000	101700000	0	0	1374000000	805460000	1730800000	827510000	922640000	424530000	1736100000	506150000	1609700000	814660000
Q15847	ADIRF	Adipogenesis regulatory factor	2	0	0	0	0	0	0	0	0	0	0	0	0	0	0	64990000	39081000	0	0	0	0	0	0	0	0	0	0	0	0	0	0	0	0	0	0	71154000	56805000	0	0	0	0
P55263	ADK	Adenosine kinase	7	0	0	0	0	0	0	0	0	0	0	222340000	104650000	142610000	15398000	187420000	134070000	210020000	187860000	189820000	100890000	0	0	0	0	0	0	0	0	0	0	278440000	176450000	183770000	61554000	176650000	177430000	214080000	190310000	323490000	132590000
P35318	ADM	Pro-adrenomedullin	3	0	0	0	0	0	0	0	0	0	0	9406100	0	0	0	0	37318000	0	0	0	112120000	0	0	0	0	0	0	0	0	0	0	59377000	0	0	0	0	37937000	0	0	0	90189000
Q96SZ5	ADO	2-aminoethanethiol dioxygenase	2	0	0	0	0	0	0	0	0	0	0	0	0	0	15313000	14291000	11497000	0	0	0	0	0	0	0	0	0	0	0	0	0	0	0	0	0	0	16399000	15092000	0	0	0	0
Q9BRR6	ADPGK	ADP-dependent glucokinase	6	0	0	0	5647200	26605000	0	0	39765000	0	0	78735000	72527000	55576000	33083000	116220000	84629000	107260000	75816000	29867000	39559000	0	0	0	234730000	379920000	0	0	656980000	0	0	18568000	33098000	18072000	75425000	27877000	46845000	19855000	45455000	22627000	58205000
Q9NX46	ADPRS	ADP-ribose glycohydrolase ARH3	5	0	0	0	0	0	0	0	0	0	0	73273000	22110000	56098000	4068700	74188000	33393000	68076000	27480000	58764000	25150000	0	0	0	0	0	0	0	0	0	0	81786000	28085000	82307000	22540000	73242000	36506000	70567000	45924000	68170000	41995000
Q16186	ADRM1	Proteasomal ubiquitin receptor ADRM1	5	0	0	0	0	0	0	0	0	0	0	76147000	92043000	37709000	23109000	75149000	95720000	99499000	73445000	58080000	0	0	0	0	0	0	0	0	0	0	0	89232000	108650000	64396000	108110000	95097000	99149000	67261000	101150000	81027000	0
P30566	ADSL	Adenylosuccinate lyase	11	645730	2238500	1407600	0	0	0	3567600	0	0	0	181290000	144270000	125140000	41310000	195940000	77480000	221730000	156990000	225980000	66276000	25435000	86619000	59216000	0	0	0	41037000	0	0	0	149660000	205850000	188470000	26349000	138810000	122720000	353700000	124650000	597630000	45648000
P30520	ADSS2	Adenylosuccinate synthetase isozyme 2	7	0	0	0	0	0	0	0	0	0	0	110580000	90851000	86051000	13819000	112050000	39008000	121450000	226350000	98189000	0	0	0	0	0	0	0	0	0	0	0	142910000	138250000	115630000	74230000	119100000	71959000	157050000	213120000	101850000	0
Q8IUX7	AEBP1	Adipocyte enhancer-binding protein 1	9	5429200	26688000	0	0	0	9043600	3688300	0	0	0	0	561730000	0	94674000	0	69636000	0	684040000	0	33225000	66151000	323250000	0	0	0	137390000	21740000	0	0	0	0	750400000	0	311300000	0	77442000	0	709250000	0	38779000
Q8N556	AFAP1	Actin filament-associated protein 1	4	0	0	0	0	0	0	0	0	0	0	28302000	22319000	33426000	0	50540000	35055000	54138000	30280000	19745000	26696000	0	0	0	0	0	0	0	0	0	0	43532000	37955000	42100000	0	51820000	54695000	39328000	32277000	34142000	47714000
Q9Y4W6	AFG3L2	AFG3-like protein 2	6	0	2902200	0	0	0	0	0	0	0	0	13837000	34428000	16907000	25090000	108790000	42851000	36087000	62663000	28093000	19830000	0	25855000	0	0	0	0	0	0	0	0	30354000	45864000	27153000	63628000	85772000	67913000	42865000	55199000	24886000	67820000
P52594	AGFG1	Arf-GAP domain and FG repeat-containing protein 1	4	0	0	0	0	0	0	0	0	0	0	131450000	70888000	79773000	53943000	103140000	63059000	100760000	85188000	49820000	31402000	0	0	0	0	0	0	0	0	0	0	126570000	83601000	117070000	159210000	122470000	90603000	97992000	89794000	61355000	70754000
Q53H12	AGK	Acylglycerol kinase, mitochondrial	6	0	0	0	0	0	0	0	0	0	0	27927000	111360000	13956000	12557000	68862000	65656000	129260000	92080000	30610000	67872000	0	0	0	0	0	0	0	0	0	0	74715000	104130000	30850000	59579000	69725000	77482000	78868000	69983000	42845000	108680000
P35573	AGL	Glycogen debranching enzyme	8	6749000	51688000	0	0	0	0	0	11733000	0	0	79244000	83431000	59916000	0	28194000	59595000	79419000	51507000	48129000	14725000	272040000	483490000	0	0	0	0	0	266190000	0	0	44958000	46846000	32977000	0	54975000	43021000	65591000	45134000	27158000	40687000
Q9UL18	AGO1	Protein argonaute-1	3	0	0	0	0	0	0	0	0	0	0	0	5610700	2576600	10326000	11273000	9496800	11142000	10201000	7644100	15579000	0	0	0	0	0	0	0	0	0	0	0	16474000	5096500	30486000	10104000	12849000	12361000	12253000	12784000	11216000
Q9UKV8	AGO2	Protein argonaute-2	5	0	2413400	0	0	0	0	0	0	0	0	19999000	91840000	15610000	13138000	34678000	42571000	13344000	73329000	15323000	22242000	0	27697000	0	0	0	0	0	0	0	0	27450000	90774000	24394000	43350000	26631000	39906000	31142000	61656000	36114000	47972000
Q99943	AGPAT1	1-acyl-sn-glycerol-3-phosphate acyltransferase alpha	2	0	0	0	0	0	0	0	0	0	0	11594000	11935000	0	0	0	0	0	14280000	6975300	19239000	0	0	0	0	0	0	0	0	0	0	14102000	16849000	0	0	0	0	0	18524000	14411000	21329000
O00116	AGPS	Alkyldihydroxyacetonephosphate synthase, peroxisomal	17	0	0	0	0	0	0	0	0	0	0	359830000	460160000	284060000	122710000	348180000	391610000	355810000	307840000	130060000	240540000	0	0	0	0	0	0	0	0	0	0	295050000	630200000	318890000	291410000	321710000	445090000	313200000	337980000	208810000	673340000
O95994	AGR2	Anterior gradient protein 2 homolog	1	120550000	0	0	0	0	0	0	0	0	0	0	0	0	0	0	0	0	0	0	0	2223400000	0	0	0	0	0	0	0	0	0	0	0	0	0	0	0	0	0	0	0
O00468	AGRN	Agrin	5	942960	0	1327100	0	0	0	0	0	0	0	0	0	0	33618000	0	48812000	0	14268000	5794400	22378000	53188000	0	43922000	0	0	0	0	0	0	0	0	0	0	66299000	0	31823000	0	18614000	9130000	31927000
Q6RW13	AGTRAP	Type-1 angiotensin II receptor-associated protein	2	0	0	0	0	0	0	0	0	0	0	34667000	40728000	74448000	0	45549000	91665000	46296000	84257000	50135000	20471000	0	0	0	0	0	0	0	0	0	0	60432000	84663000	75142000	0	50273000	97911000	43392000	68888000	70457000	78311000
P23526	AHCY	Adenosylhomocysteinase	14	6011700	7894500	18998000	3704100	0	0	17870000	0	2967800	0	1407300000	840380000	622680000	853090000	948440000	666380000	1139800000	1072200000	592470000	299410000	36052000	163960000	28317000	27075000	0	0	33746000	0	26388000	0	1281800000	1133400000	868510000	874100000	1027300000	685740000	1547100000	1374700000	1421000000	832870000
O43865	AHCYL1	S-adenosylhomocysteine hydrolase-like protein 1	13	0	0	0	0	0	8207800	0	0	0	0	392460000	343320000	352550000	50869000	414820000	293270000	385160000	285340000	198700000	139420000	0	0	0	0	0	240820000	0	0	0	0	384750000	385170000	497640000	131360000	365570000	347630000	378540000	339510000	324000000	405510000
Q09666	AHNAK	Neuroblast differentiation-associated protein AHNAK	366	321650000	39092000	220420000	96424000	204550000	439340000	129820000	15484000	168160000	6016100	71482000000	29942000000	46889000000	9718500000	81933000000	34498000000	89835000000	31694000000	44918000000	19051000000	136840000	31034000	346280000	29871000	30185000	15231000	19649000	7919500	38164000	27804000	64925000000	37193000000	70957000000	18428000000	108210000000	58946000000	108620000000	36613000000	62251000000	32315000000
Q8IVF2	AHNAK2	Protein AHNAK2	24	0	0	12849000	0	0	0	0	0	0	0	386190000	62757000	188900000	4001400	321880000	78021000	284900000	20940000	489550000	134540000	0	0	90748000	0	0	0	0	0	0	0	592310000	79923000	275140000	12874000	382950000	63355000	330070000	28052000	1138700000	178470000
O95433	AHSA1	Activator of 90 kDa heat shock protein ATPase homolog 1	10	0	0	0	0	0	0	0	0	0	0	218240000	127620000	157220000	24344000	250240000	81727000	191360000	82200000	82222000	34692000	0	0	0	0	0	0	0	0	0	0	197230000	126320000	198140000	103540000	197480000	114290000	224840000	108560000	119440000	74767000
Q96BJ3	AIDA	Axin interactor, dorsalization-associated protein	4	0	0	0	0	0	0	0	0	0	0	71959000	34133000	67524000	13343000	77754000	49904000	80945000	47437000	53823000	18675000	0	0	0	0	0	0	0	0	0	0	68524000	38055000	61978000	82196000	74960000	58730000	63968000	42766000	64854000	75196000
O95831	AIFM1	Apoptosis-inducing factor 1, mitochondrial	13	0	0	0	0	0	0	0	0	0	0	343440000	422050000	222830000	126510000	377980000	405910000	333860000	475950000	152770000	183290000	0	0	0	0	0	0	0	0	0	0	343840000	474370000	339130000	261420000	362390000	568430000	419130000	487810000	292430000	366520000
Q9BRQ8	AIFM2	Ferroptosis suppressor protein 1	3	0	0	0	0	0	0	0	0	0	0	16340000	13958000	33461000	0	9499200	41917000	9022500	8788500	8167500	18299000	0	0	0	0	0	0	0	0	0	0	20662000	20640000	30063000	0	14460000	22134000	18430000	19163000	17679000	36361000
Q12904	AIMP1	Aminoacyl tRNA synthase complex-interacting multifunctional protein 1	12	0	0	0	0	16295000	0	0	0	0	0	554530000	273230000	453210000	125510000	569680000	281320000	504260000	382440000	450120000	233480000	0	0	0	0	171060000	0	0	0	0	0	520290000	338120000	480980000	496350000	610970000	399090000	445740000	353740000	622370000	509060000
Q13155	AIMP2	Aminoacyl tRNA synthase complex-interacting multifunctional protein 2	6	0	0	0	0	0	0	0	0	0	0	218630000	97598000	129910000	41213000	243740000	203110000	279660000	247340000	169750000	125580000	0	0	0	0	0	0	0	0	0	0	211760000	243250000	234050000	101740000	189440000	192880000	331920000	196650000	333740000	131050000
O00170	AIP	AH receptor-interacting protein	5	0	0	0	0	0	0	0	0	0	0	81527000	47789000	39252000	6893800	121870000	54119000	88753000	56781000	46184000	12167000	0	0	0	0	0	0	0	0	0	0	121690000	156780000	165380000	64099000	235780000	161400000	202320000	209100000	171240000	141340000
P00568	AK1	Adenylate kinase isoenzyme 1	9	0	0	0	4095300	0	0	0	0	0	0	750830000	301780000	430430000	86640000	519540000	362650000	869860000	693940000	585740000	288690000	0	0	0	155170000	0	0	0	0	0	0	805110000	445310000	667650000	226850000	579180000	368440000	788890000	647800000	896100000	662090000
P54819	AK2	Adenylate kinase 2, mitochondrial	10	1401200	0	0	0	0	0	0	0	0	0	439760000	348600000	201210000	60373000	384190000	299350000	652100000	504040000	341130000	76681000	79761000	0	0	0	0	0	0	0	0	0	573210000	341850000	298660000	233940000	460120000	321660000	608860000	489990000	533380000	143220000
Q9UIJ7	AK3	GTP:AMP phosphotransferase AK3, mitochondrial	14	0	0	0	0	0	0	0	0	0	0	160120000	243440000	439870000	287340000	324260000	301190000	448060000	591940000	185400000	448030000	0	0	0	0	0	0	0	0	0	0	334360000	335350000	700840000	766100000	402030000	408910000	514770000	439090000	397310000	435170000
P27144	AK4	Adenylate kinase 4, mitochondrial	8	0	0	0	0	0	0	0	0	0	0	633350000	734980000	336950000	121650000	359990000	416000000	636720000	615580000	102450000	115200000	0	0	0	0	0	0	0	0	0	0	550740000	759870000	483170000	379990000	361730000	542650000	570060000	683590000	316220000	360280000
Q9Y3D8	AK6	Adenylate kinase isoenzyme 6	1	0	0	0	0	0	0	0	0	0	0	16544000	3965400	6651500	0	8099200	4230500	0	3555200	0	0	0	0	0	0	0	0	0	0	0	0	15238000	5508400	10229000	0	9281100	5993700	0	4409500	0	0
Q02952	AKAP12	A-kinase anchor protein 12	41	0	0	0	341470	0	0	4612700	0	11468000	0	567180000	208610000	205360000	173290000	3871300000	683150000	696780000	255160000	947190000	367280000	0	0	0	12989000	0	0	12618000	0	50179000	0	780410000	260030000	223310000	154380000	4883100000	821870000	804680000	183910000	1659100000	367180000
Q9Y2D5	AKAP2	A-kinase anchor protein 2	18	0	6403000	3352200	0	6632600	0	0	0	0	0	845770000	251020000	1065600000	68490000	708550000	433300000	896640000	354520000	694430000	172660000	0	77123000	45180000	0	63324000	0	0	0	0	0	1121600000	296380000	1070300000	476390000	531890000	354760000	1055600000	359510000	1271900000	369240000
Q99996	AKAP9	A-kinase anchor protein 9	2	0	0	0	0	0	0	0	0	0	0	0	0	0	0	0	0	0	0	0	0	0	0	0	0	0	0	0	0	0	0	0	0	0	0	0	0	0	0	0	0
P14550	AKR1A1	Aldo-keto reductase family 1 member A1	16	0	3688000	1940700	827360	0	0	0	0	0	0	1203800000	343510000	895730000	263400000	899340000	435090000	997620000	563480000	726330000	314000000	0	46887000	29489000	34462000	0	0	0	0	0	0	932030000	572810000	817330000	723360000	1221400000	560210000	1044100000	718680000	1074900000	541300000
P15121	AKR1B1	Aldo-keto reductase family 1 member B1	13	0	9672400	0	0	0	0	0	0	0	0	998360000	457090000	1965600000	375420000	1080500000	473760000	1339600000	914390000	1082900000	487810000	0	67177000	0	0	0	0	0	0	0	0	1068000000	598290000	2826800000	465490000	1466800000	342680000	1587800000	1309100000	2339000000	925750000
Q04828	AKR1C1	Aldo-keto reductase family 1 member C1	13	0	19060000	0	1804200	0	0	0	0	0	0	297050000	200880000	560800000	138100000	682390000	635230000	625440000	1019200000	516910000	322450000	0	158130000	0	48803000	0	0	0	0	0	0	495610000	305240000	894980000	405500000	724640000	567440000	578360000	1042000000	908030000	747030000
P52895	AKR1C2	Aldo-keto reductase family 1 member C2	1	0	0	0	0	0	0	0	0	0	0	41958000	28072000	57032000	0	41852000	27124000	62710000	83183000	35660000	3343600	0	0	0	0	0	0	0	0	0	0	41873000	34780000	90569000	0	41923000	33274000	63613000	99798000	63089000	14655000
P42330	AKR1C3	Aldo-keto reductase family 1 member C3	6	0	12429000	0	0	0	0	0	0	0	0	268850000	56677000	271320000	0	262310000	123700000	172120000	96734000	250580000	13988000	0	131130000	0	0	0	0	0	0	0	0	297840000	78978000	324920000	0	372670000	164220000	198650000	109160000	389970000	38299000
O43488	AKR7A2	Aflatoxin B1 aldehyde reductase member 2	7	0	0	0	0	0	0	0	0	0	0	346350000	154140000	257710000	67023000	384340000	193830000	329470000	264740000	180100000	107680000	0	0	0	0	0	0	0	0	0	0	299950000	218110000	309310000	101530000	413780000	307520000	356650000	287560000	305910000	201820000
P31749	AKT1	RAC-alpha serine/threonine-protein kinase	11	0	0	0	0	0	0	0	0	0	0	99530000	116660000	115390000	30094000	168660000	111280000	169900000	125700000	43875000	77380000	0	0	0	0	0	0	0	0	0	0	113140000	131370000	163690000	79211000	160330000	90197000	149050000	136170000	99722000	96710000
P13716	ALAD	Delta-aminolevulinic acid dehydratase	5	0	0	0	0	0	0	0	0	0	0	19945000	13826000	81041000	30499000	152750000	40344000	174460000	85584000	67985000	18427000	0	0	0	0	0	0	0	0	0	0	53023000	42981000	101580000	103040000	137600000	78709000	72223000	73727000	74672000	81542000
P02768	ALB	Albumin	36	530070000	409360000	539250000	446850000	5518200000	346810000	998380000	513350000	494490000	622320000	664260000	510670000	573060000	422710000	573630000	477040000	484110000	504990000	365370000	319410000	10747000000	5844900000	7204000000	8037100000	41510000000	13867000000	5856500000	7039500000	7249200000	14046000000	729890000	687830000	1077400000	1578100000	824600000	835340000	680280000	772480000	1107600000	1096100000
Q13740	ALCAM	CD166 antigen	17	12469000	0	27672000	1464200	8695000	0	1870800	4522600	8763400	0	841630000	508100000	391200000	161820000	1617600000	639520000	934680000	412760000	675670000	483660000	94796000	0	157310000	45349000	37237000	0	11780000	35949000	67495000	0	1265800000	707080000	899920000	147730000	1918700000	1149300000	1171000000	321000000	1479900000	1040900000
Q8IZ83	ALDH16A1	Aldehyde dehydrogenase family 16 member A1	4	0	0	0	8345800	0	0	0	0	0	0	64731000	56467000	22475000	0	39092000	4978000	123800000	253160000	115810000	32467000	0	0	0	91107000	0	0	0	0	0	0	116200000	126120000	88754000	0	102180000	62865000	87252000	82343000	93951000	156860000
P54886	ALDH18A1	Delta-1-pyrroline-5-carboxylate synthase	29	1201800	0	0	0	0	0	0	0	0	18207000	1043100000	975480000	529670000	174240000	857110000	1033400000	949740000	650300000	513220000	822080000	0	0	0	0	0	0	0	0	0	267210000	0	0	0	0	0	0	0	0	0	0
P30837	ALDH1B1	Aldehyde dehydrogenase X, mitochondrial	21	2993100	0	0	0	0	0	0	8323800	0	0	3273700000	3498600000	1676000000	593320000	2018200000	2040000000	2611400000	2240900000	1833000000	2119800000	64613000	0	0	0	0	0	0	109980000	0	0	3821700000	4939700000	2495400000	936350000	2074000000	2788100000	2558000000	3449800000	3147300000	2231500000
O75891	ALDH1L1	Cytosolic 10-formyltetrahydrofolate dehydrogenase	3	0	0	0	0	0	0	0	0	0	0	171000000	155650000	237650000	162960000	268710000	466100000	522040000	347610000	169210000	276010000	0	0	0	0	0	0	0	0	0	0	220050000	229670000	299270000	429880000	287120000	451030000	387000000	529700000	244050000	557010000
Q3SY69	ALDH1L2	Mitochondrial 10-formyltetrahydrofolate dehydrogenase	45	0	0	0	2090600	0	0	0	0	0	0	975740000	1085800000	1265000000	767080000	1734100000	1778000000	2942300000	3001100000	1461000000	2008500000	0	0	0	67281000	0	0	0	0	0	0	1221000000	1922700000	1511800000	1800700000	1917500000	2801200000	2937300000	3034000000	1598700000	3714000000
P05091	ALDH2	Aldehyde dehydrogenase, mitochondrial	19	4837400	0	0	0	0	0	21665000	13232000	3637900	0	423820000	508100000	274770000	288880000	568790000	412810000	383420000	486260000	258570000	489020000	102540000	0	0	0	0	0	80163000	216040000	48437000	0	660930000	634100000	425870000	477500000	489880000	541060000	500000000	641560000	501480000	742200000
P51648	ALDH3A2	Aldehyde dehydrogenase family 3 member A2	7	0	0	0	0	0	0	0	0	0	0	177980000	100600000	145690000	71372000	200520000	117220000	127550000	89169000	93111000	239870000	0	0	0	0	0	0	0	0	0	0	186580000	124580000	205070000	152950000	196930000	237730000	114330000	128530000	134670000	334850000
P43353	ALDH3B1	Aldehyde dehydrogenase family 3 member B1	1	0	0	0	0	0	0	0	0	0	0	0	0	0	4096500	12414000	0	0	0	0	0	0	0	0	0	0	0	0	0	0	0	0	0	0	10315000	14404000	0	0	0	0	0
P30038	ALDH4A1	Delta-1-pyrroline-5-carboxylate dehydrogenase, mitochondrial	11	0	0	0	0	0	0	0	0	0	0	447950000	468290000	104650000	166990000	421760000	435630000	212890000	291900000	177640000	381690000	0	0	0	0	0	0	0	0	0	0	425220000	442000000	233580000	284010000	434770000	412310000	295760000	424480000	330080000	656350000
Q02252	ALDH6A1	Methylmalonate-semialdehyde dehydrogenase [acylating], mitochondrial	10	0	0	0	0	0	0	0	0	0	0	311380000	256880000	41961000	2368900	223970000	228560000	82438000	107010000	43113000	59677000	0	0	0	0	0	0	0	0	0	0	236270000	263560000	59926000	6598300	220880000	375960000	131490000	156150000	108520000	83144000
P49419	ALDH7A1	Alpha-aminoadipic semialdehyde dehydrogenase	22	1060200	0	0	1079400	0	0	7306400	0	0	0	794330000	884760000	736280000	213820000	941310000	787330000	1704800000	1388700000	909650000	743800000	15225000	0	0	18005000	0	0	33646000	0	0	0	1159300000	1125700000	1107200000	451370000	1051800000	863990000	1755400000	1404600000	1565300000	1410700000
P49189	ALDH9A1	4-trimethylaminobutyraldehyde dehydrogenase	18	0	0	0	0	0	0	0	0	0	0	1111000000	541260000	737120000	221710000	1042400000	690350000	969670000	595560000	752640000	634660000	0	0	0	0	0	0	0	0	0	0	1255200000	744740000	964290000	488220000	971130000	1068800000	982140000	861000000	1081900000	1054200000
P04075	ALDOA	Fructose-bisphosphate aldolase A	26	97325000	363710000	208800000	58523000	129530000	99169000	46329000	60712000	15769000	73744000	18885000000	11146000000	16822000000	11421000000	14528000000	12540000000	17238000000	12982000000	11686000000	6953600000	750950000	2672500000	941300000	544620000	546320000	1394800000	170430000	496340000	72314000	654000000	22810000000	16310000000	24212000000	26941000000	16941000000	15177000000	20885000000	16031000000	17700000000	12801000000
P05062	ALDOB	Fructose-bisphosphate aldolase B	1	0	0	0	0	0	0	0	0	0	0	0	16265000	0	0	0	0	0	15110000	0	19309000	0	0	0	0	0	0	0	0	0	0	0	19020000	0	0	0	0	0	18469000	0	30342000
P09972	ALDOC	Fructose-bisphosphate aldolase C	4	1968500	22393000	25242000	0	11180000	0	12729000	0	0	12315000	2942800000	1386300000	2139400000	0	1846800000	1443100000	2078700000	1934900000	1576600000	613210000	40304000	177100000	184300000	0	102480000	0	57984000	0	0	152830000	2346800000	1266300000	2451600000	0	1695800000	1674400000	2400800000	2230600000	1636700000	702080000
Q9BT22	ALG1	Chitobiosyldiphosphodolichol beta-mannosyltransferase	4	0	0	0	0	0	0	0	0	0	0	41932000	20716000	7542300	3267800	31266000	7323600	12863000	6464800	0	11093000	0	0	0	0	0	0	0	0	0	0	0	0	12417000	8533500	19361000	14272000	19771000	11029000	0	18935000
Q9H553	ALG2	Alpha-1,3/1,6-mannosyltransferase ALG2	5	12243000	0	0	0	0	0	0	0	0	0	38240000	55526000	51376000	19675000	77156000	190990000	29843000	63584000	28333000	53702000	276970000	0	0	0	0	0	0	0	0	0	68107000	59789000	66978000	116980000	63707000	143660000	47140000	47798000	24674000	115580000
Q9Y673	ALG5	Dolichyl-phosphate beta-glucosyltransferase	8	0	0	0	0	0	0	4664900	0	0	0	19550000	176640000	61452000	12068000	150010000	127770000	56575000	173270000	105710000	121630000	0	0	0	0	0	0	107720000	0	0	0	58890000	196340000	85264000	143670000	92105000	155640000	120000000	195840000	113790000	102250000
P05186	ALPL	Alkaline phosphatase, tissue-nonspecific isozyme	6	0	0	0	0	13177000	0	0	0	0	0	0	0	8602900	3547300	138290000	191220000	8043500	5947300	13521000	8356600	0	0	0	0	79709000	0	0	0	0	0	0	0	32729000	29884000	217720000	117660000	26977000	24439000	27780000	43025000
Q86V81	ALYREF	THO complex subunit 4	5	0	0	0	0	0	8757900	16309000	0	0	0	529470000	495690000	216210000	25960000	484040000	366430000	434330000	367620000	273390000	0	0	0	0	0	0	274150000	164800000	0	0	0	420650000	507700000	296190000	89672000	581110000	512670000	439760000	515110000	452270000	0
Q01433	AMPD2	AMP deaminase 2	7	0	0	0	0	0	0	0	0	0	0	64680000	112170000	43136000	48903000	100400000	149050000	104470000	114180000	67361000	124650000	0	0	0	0	0	0	0	0	0	0	95212000	167960000	120070000	67541000	116940000	170910000	120810000	165080000	117180000	98856000
Q9BY76	ANGPTL4	Angiopoietin-related protein 4	13	1802500	20927000	0	0	154010000	0	194850000	0	0	0	0	2686600000	6445400	481940000	5345100	1052200000	22241000	2582300000	0	680470000	75396000	171530000	0	0	554050000	0	553770000	0	0	0	0	3990000000	11527000	1236900000	26034000	1298500000	114550000	3713500000	0	1998900000
Q12955	ANK3	Ankyrin-3	3	0	0	0	0	0	0	0	0	0	0	11434000	390060000	34700000	25978000	23405000	36046000	12573000	46252000	30757000	44988000	0	0	0	0	0	0	0	0	0	0	41958000	0	51294000	60125000	28749000	37161000	50806000	41346000	35606000	60127000
Q8N957	ANKFN1	Ankyrin repeat and fibronectin type-III domain-containing protein 1	2	0	0	0	0	0	0	0	0	0	0	0	0	1026000000	0	0	0	142510000	146460000	0	465220000	0	0	0	0	0	0	0	0	0	0	0	0	1004200000	0	0	0	319050000	340740000	0	688570000
Q9P2R3	ANKFY1	Rabankyrin-5	12	0	0	0	958850	0	5475100	0	5693100	0	0	174530000	90127000	98977000	66675000	103910000	138040000	173930000	115610000	118920000	174760000	0	0	0	52986000	0	255300000	0	183740000	0	0	120740000	119200000	118750000	125970000	112160000	122670000	177550000	140410000	98067000	142330000
Q9HCJ1	ANKH	Progressive ankylosis protein homolog	5	0	3364800	0	4586800	0	0	0	0	0	0	0	5505600	0	24923000	0	63109000	0	67906000	0	5576500	0	0	0	87321000	0	0	0	0	0	0	0	0	0	44257000	0	107280000	0	51985000	0	41449000
Q8IZ07	ANKRD13A	Ankyrin repeat domain-containing protein 13A	6	0	0	0	0	0	0	0	0	0	3641400	14622000	198660000	44708000	1587900	86830000	10636000	53077000	19034000	105430000	22895000	0	0	0	0	0	0	0	0	0	102190000	38878000	41054000	96630000	7808200	132880000	28482000	51229000	24054000	204720000	36350000
Q9NW15	ANO10	Anoctamin-10	5	0	0	0	0	0	0	0	0	0	0	162010000	143970000	84589000	72586000	73682000	108290000	133440000	146490000	29050000	149610000	0	0	0	0	0	0	0	0	0	0	118360000	148310000	125770000	244160000	108990000	161880000	104900000	135550000	92288000	146190000
Q4KMQ2	ANO6	Anoctamin-6	6	0	0	0	0	0	0	0	0	0	0	35014000	79059000	37955000	11774000	48245000	88993000	51760000	108970000	22612000	55090000	0	0	0	0	0	0	0	0	0	0	21677000	102450000	32459000	104020000	37253000	71427000	46657000	93212000	35502000	111450000
P39687	ANP32A	Acidic leucine-rich nuclear phosphoprotein 32 family member A	2	0	0	0	0	0	0	0	0	0	0	0	0	44324000	0	100220000	15504000	83821000	98369000	33537000	0	0	0	0	0	0	0	0	0	0	0	0	0	75439000	0	111830000	27040000	103670000	97834000	56324000	0
Q92688	ANP32B	Acidic leucine-rich nuclear phosphoprotein 32 family member B	6	0	0	0	0	0	0	0	0	0	0	417010000	235920000	283400000	90575000	470700000	198160000	348070000	255160000	171010000	101490000	0	0	0	0	0	0	0	0	0	0	243040000	187450000	309150000	258290000	263990000	204490000	278610000	265600000	227500000	167920000
Q9BTT0	ANP32E	Acidic leucine-rich nuclear phosphoprotein 32 family member E	3	0	0	0	0	0	0	0	0	0	0	118390000	106560000	41819000	0	128320000	132380000	119530000	93397000	51059000	81385000	0	0	0	0	0	0	0	0	0	0	110680000	117560000	78137000	0	136790000	165880000	113510000	108310000	118060000	122980000
P15144	ANPEP	Aminopeptidase N	42	131590000	248830000	626620000	49197000	324620000	115480000	57221000	36977000	175190000	54148000	4170300000	6377800000	6344300000	4583700000	6138400000	9622900000	4547300000	7220300000	4320600000	3387600000	1770400000	2974500000	6555100000	1440100000	2575100000	95683000	360920000	294100000	1859600000	1141900000	3855100000	7263300000	9153500000	10480000000	6723500000	14086000000	5194900000	9677800000	7414900000	5553400000
Q9H6X2	ANTXR1	Anthrax toxin receptor 1	3	0	0	1749900	0	0	0	0	0	0	0	27300000	15749000	0	0	0	0	0	0	10697000	0	0	0	0	0	0	0	0	0	0	0	24460000	21257000	0	0	0	0	0	0	0	0
P58335	ANTXR2	Anthrax toxin receptor 2	3	1262800	2902300	2668800	0	0	0	0	0	0	0	0	0	7077200	15616000	16429000	38436000	0	48183000	0	18878000	34723000	39726000	36860000	0	0	0	0	0	0	0	0	0	0	0	0	38576000	0	40106000	0	0
P04083	ANXA1	Annexin A1	26	392120000	518940000	736260000	162790000	381660000	99893000	209360000	82698000	100800000	183360000	28019000000	15155000000	21806000000	14121000000	22167000000	14060000000	30471000000	19430000000	15237000000	15215000000	7435800000	6080200000	6095100000	1865100000	2549700000	614930000	1115800000	765890000	1341900000	2297500000	31780000000	19585000000	35245000000	28271000000	27019000000	20133000000	32364000000	23523000000	25873000000	21920000000
P50995	ANXA11	Annexin A11	18	29430000	0	0	1564200	5447700000	4708100000	1526500	7789600000	0	0	2006400000	1197900000	619230000	188020000	2672200000	1285300000	1866800000	1114500000	1302900000	978480000	1322000000	0	0	89997000	15456000000	102330000000	30338000	86397000000	0	0	6925100000	1772000000	1192800000	1250100000	4886000000	3086100000	3402600000	2766700000	3573200000	2560300000
P07355	ANXA2	Annexin A2	44	2625300000	3513100000	4538400000	591140000	2965900000	933650000	969710000	608850000	1213900000	1464100000	88936000000	77208000000	72137000000	62146000000	87410000000	71205000000	80894000000	65747000000	65151000000	52530000000	33470000000	35252000000	40945000000	12264000000	26693000000	14189000000	8788900000	9321400000	16081000000	19994000000	92919000000	97826000000	115360000000	74281000000	83737000000	108120000000	94862000000	97671000000	104190000000	79144000000
P09525	ANXA4	Annexin A4	18	41452000	96167000	49668000	10529000	17633000	0	25095000000	10814000	0	0	2112900000	1841900000	1786000000	953180000	1960800000	1735000000	2183700000	1762400000	1346600000	1285400000	2487500000	6416400000	1877100000	505400000	177920000	0	204570000	391250000	0	0	17308000000	15622000000	16109000000	21847000000	13640000000	15780000000	7111700000	11646000000	14229000000	18925000000
P08758	ANXA5	Annexin A5	28	505230000	972090000	1188500000	111800000	659400000	147190000	357810000	38754000	142860000	116630000	26644000000	17035000000	24865000000	8182900000	22170000000	16053000000	23526000000	15130000000	19850000000	12487000000	6509900000	9440100000	7186200000	1455800000	4742200000	2770300000	1344800000	174990000	1107400000	1235000000	32284000000	21578000000	38379000000	15607000000	28091000000	24369000000	29663000000	21767000000	34004000000	17706000000
E5RK69	ANXA6	Annexin	1	0	5141100	0	3699900	0	5771000	0	0	0	0	105610000	63838000	73850000	76946000	136410000	110610000	117760000	55720000	80548000	152280000	0	55167000	0	74037000	0	114550000	0	0	0	0	111350000	78708000	118000000	195030000	157430000	147910000	125420000	71808000	134290000	231920000
P08133	ANXA6	Annexin A6	52	208750000	567630000	384120000	45641000	421190000	58212000	71262000	57570000	77577000	134470000	17306000000	13130000000	12339000000	6652200000	16251000000	10994000000	15282000000	11240000000	11232000000	9975700000	3295900000	9198600000	4294100000	367730000	3023700000	950010000	213240000	439700000	669930000	2363800000	21177000000	16176000000	20088000000	9798000000	18152000000	15662000000	18299000000	12257000000	17142000000	13877000000
P20073	ANXA7	Annexin A7	12	0	11534000	0	0	0	0	0	81933000	0	0	942120000	916540000	1073400000	360360000	1201400000	1219700000	1377500000	1123400000	937900000	873230000	0	111310000	0	0	0	0	0	687340000	0	0	1470400000	1477000000	1514200000	376610000	829470000	1746300000	937790000	2038500000	1050300000	1754600000
Q5VT79	ANXA8L1	Annexin A8-like protein 1	2	0	0	0	0	0	0	0	0	0	0	0	0	25794000	0	0	0	0	0	21920000	0	0	0	0	0	0	0	0	0	0	0	0	0	39133000	0	0	0	0	0	37597000	0
Q06278	AOX1	Aldehyde oxidase	2	0	0	0	0	0	0	0	0	0	0	0	0	79618000	0	82531000	72355000	101660000	76589000	12906000	0	0	0	0	0	0	0	0	0	0	0	0	0	113940000	0	87901000	119550000	99330000	88162000	33737000	0
Q10567	AP1B1	AP-1 complex subunit beta-1	8	0	0	0	0	0	0	0	0	0	0	138990000	87509000	117370000	0	133320000	84069000	175580000	153360000	110160000	11534000	0	0	0	0	0	0	0	0	0	0	133090000	127480000	124310000	0	98441000	108140000	224330000	126980000	193080000	48858000
O43747	AP1G1	AP-1 complex subunit gamma-1	13	899130	0	0	0	0	0	0	0	0	0	122140000	113350000	174110000	36139000	239910000	63120000	208490000	114030000	143520000	61513000	45770000	0	0	0	0	0	0	0	0	0	172080000	174240000	221840000	46903000	134290000	104660000	250130000	130730000	242460000	145910000
Q9BXS5	AP1M1	AP-1 complex subunit mu-1	12	0	0	0	0	0	0	0	0	0	4676500	401720000	211750000	289150000	51456000	489310000	177910000	275640000	188060000	132880000	151920000	0	0	0	0	0	0	0	0	0	68067000	399740000	322950000	364270000	238370000	319030000	185320000	289900000	173600000	153260000	159880000
P61966	AP1S1	AP-1 complex subunit sigma-1A	4	0	0	0	0	0	0	0	0	0	0	92349000	60843000	48533000	9832800	70890000	41858000	84929000	54815000	66540000	60201000	0	0	0	0	0	0	0	0	0	0	72882000	53410000	71604000	32668000	54322000	42903000	76592000	45010000	112980000	83257000
O95782	AP2A1	AP-2 complex subunit alpha-1	37	0	8117500	4759100	1280300	4047600	0	0	0	0	0	2152400000	1896300000	1585600000	695430000	1660700000	1320800000	1598100000	1549900000	1213700000	922180000	0	71527000	32344000	31686000	30740000	0	0	0	0	0	2069800000	2834900000	2692400000	1391100000	2235600000	1709400000	2955100000	1438500000	1988800000	1058300000
O94973	AP2A2	AP-2 complex subunit alpha-2	15	1479800	3067000	2916800	0	0	0	4847200	0	0	17196000	236540000	208700000	214010000	138640000	219210000	159120000	453920000	363970000	278350000	207910000	114080000	127410000	117920000	0	0	0	121090000	0	0	193650000	241620000	256130000	257330000	408100000	200820000	218690000	251520000	414570000	290990000	304680000
P63010	AP2B1	AP-2 complex subunit beta	41	1474200	0	5185900	2524100	0	0	0	0	0	2689300	1505200000	1702100000	2366600000	1083400000	2063500000	1916400000	2547300000	2116600000	1511900000	1665300000	24027000	0	28876000	53418000	0	0	0	0	0	29050000	2776100000	3301200000	2948600000	1468700000	2928600000	2156400000	3343100000	2715000000	2895600000	1711600000
Q96CW1	AP2M1	AP-2 complex subunit mu	19	0	0	0	0	0	0	0	0	0	0	1094000000	1197400000	811950000	1101600000	976760000	1171000000	973710000	1172900000	775430000	1261500000	0	0	0	0	0	0	0	0	0	0	1103700000	1307200000	1145900000	2862300000	1077400000	1296800000	989730000	1272600000	1166800000	1626900000
P53680	AP2S1	AP-2 complex subunit sigma	7	0	0	0	0	0	0	0	0	0	0	227870000	247940000	270180000	32062000	336150000	229970000	302460000	337480000	116000000	172630000	0	0	0	0	0	0	0	0	0	0	273160000	402140000	277980000	82697000	265920000	274740000	344860000	387720000	413880000	192960000
O00203	AP3B1	AP-3 complex subunit beta-1	21	0	0	0	0	0	0	0	0	0	0	258990000	236990000	394610000	177380000	492660000	367850000	399950000	317120000	238100000	201850000	0	0	0	0	0	0	0	0	0	0	399060000	442700000	439630000	335370000	368870000	487710000	395410000	425650000	428690000	458390000
O14617	AP3D1	AP-3 complex subunit delta-1	22	0	0	0	0	8948700	0	33902000	0	0	0	304590000	260450000	229240000	96109000	318730000	245910000	518530000	397270000	118730000	254560000	0	0	0	0	101470000	0	268800000	0	0	0	424430000	340080000	387500000	302220000	291020000	301770000	430370000	443960000	216410000	267350000
Q9Y2T2	AP3M1	AP-3 complex subunit mu-1	11	0	0	0	0	0	0	0	0	0	0	178660000	150940000	144070000	48866000	185820000	184420000	250520000	246060000	144500000	77965000	0	0	0	0	0	0	0	0	0	0	224380000	276890000	270910000	113900000	197530000	252940000	192900000	212620000	233250000	129820000
Q92572	AP3S1	AP-3 complex subunit sigma-1	5	0	0	0	0	0	0	0	0	0	0	74305000	66255000	62173000	0	107620000	93025000	118240000	93924000	97401000	92922000	0	0	0	0	0	0	0	0	0	0	124560000	86765000	93677000	0	111900000	129950000	121270000	124400000	114050000	121470000
Q7Z5R6	APBB1IP	Amyloid beta A4 precursor protein-binding family B member 1-interacting protein	2	0	0	0	0	0	0	0	0	0	0	0	0	28848000	20169000	18471000	0	25383000	5849600	11604000	11585000	0	0	0	0	0	0	0	0	0	0	0	0	30554000	62103000	12610000	0	18952000	8407900	25523000	18319000
P13798	APEH	Acylamino-acid-releasing enzyme	12	677400	1731900	0	0	0	0	0	0	0	0	164110000	39050000	142600000	49850000	231670000	49751000	194580000	81417000	104370000	54020000	35293000	42585000	0	0	0	0	0	0	0	0	210390000	94304000	158530000	111520000	137660000	88674000	176940000	70115000	233500000	107970000
P27695	APEX1	DNA-(apurinic or apyrimidinic site) endonuclease	13	0	0	0	0	0	0	9205800	0	0	0	490660000	326410000	269090000	108420000	761040000	198370000	634440000	442100000	348370000	226660000	0	0	0	0	0	0	116720000	0	0	0	577350000	452230000	291780000	241400000	685350000	330050000	709690000	480870000	524230000	473330000
Q9BZZ5	API5	Apoptosis inhibitor 5	9	0	0	0	0	0	0	0	0	0	0	11065000	19755000	33527000	78143000	149290000	120670000	212290000	123110000	46333000	117800000	0	0	0	0	0	0	0	0	0	0	49397000	55917000	87975000	171540000	153080000	98948000	204530000	236080000	150220000	107460000
Q06481	APLP2	Amyloid-like protein 2	3	0	0	0	0	0	0	0	0	0	0	0	0	7653300	13750000	0	0	0	24975000	0	7981200	0	0	0	0	0	0	0	0	0	0	0	0	19657000	16284000	0	0	0	0	0	21254000
Q9HDC9	APMAP	Adipocyte plasma membrane-associated protein	16	64550000	12374000	124570000	93521000	157890000	255250000	749930000	75284000	5480900	0	923390000	1082400000	650110000	271970000	900930000	1160700000	736590000	719320000	536530000	827140000	490950000	61488000	43520000	296090000	190970000	566270000	669550000	526740000	180940000	0	2726900000	2978700000	2332200000	666860000	1653200000	4904800000	1646600000	1766800000	1618500000	3326100000
P02647	APOA1	Apolipoprotein A-I	4	0	0	0	0	70088000	0	0	0	0	0	0	0	0	0	0	0	44405000	0	0	0	0	0	0	0	551120000	0	0	0	0	0	0	0	0	0	0	0	93383000	0	0	0
P04114	APOB	Apolipoprotein B-100	9	119740000	215460000	451910000	325230000	271430000	1628900000	3191500000	261990000	13779000	37298000	1058300000	0	485660000	11695000	559730000	347250000	386450000	440460000	390610000	888860000	1524800000	1930800000	3948200000	7327300000	1999100000	26809000000	18957000000	1057600000	361750000	742520000	525690000	0	2906800000	252280000	199900000	1684000000	1543800000	1805800000	2090700000	14450000000
Q9NRW3	APOBEC3C	DNA dC->dU-editing enzyme APOBEC-3C	3	0	0	0	0	0	0	0	0	0	0	43676000	32513000	35456000	0	82831000	29387000	61208000	42061000	36358000	0	0	0	0	0	0	0	0	0	0	0	44877000	39040000	55731000	0	73837000	48106000	68939000	54397000	66323000	0
P02656	APOC3	Apolipoprotein C-III	2	259520000	698480000	1900900000	2203500000	1279900000	5746600000	3508000000	1094400000	693150000	951160000	0	97889000	0	66422000	0	167750000	0	209730000	0	0	7952900000	7107100000	18277000000	43222000000	9722900000	115580000000	21548000000	11077000000	6999800000	10211000000	0	153810000	0	188210000	0	234640000	0	227150000	0	0
Q9BQE5	APOL2	Apolipoprotein L2	3	0	0	0	0	0	0	0	0	0	0	59691000	104680000	43219000	65569000	36281000	39932000	46768000	47885000	34933000	65337000	0	0	0	0	0	0	0	0	0	0	72672000	80279000	79744000	141510000	49882000	67877000	62704000	71258000	73027000	124990000
Q9BUR5	APOO	MICOS complex subunit MIC26	1	0	0	0	0	0	0	0	0	0	0	5756200	0	0	0	0	40208000	17370000	26095000	17100000	33408000	0	0	0	0	0	0	0	0	0	0	13794000	0	0	0	0	43079000	25146000	39945000	31155000	41658000
Q6UXV4	APOOL	MICOS complex subunit MIC27	8	0	0	0	0	0	0	0	0	0	0	92279000	144640000	106400000	23261000	102880000	185210000	194590000	290720000	110630000	157780000	0	0	0	0	0	0	0	0	0	0	141540000	189940000	171130000	65582000	144070000	256500000	203940000	346110000	130580000	188810000
Q9UKG1	APPL1	DCC-interacting protein 13-alpha	5	0	0	0	0	0	0	0	0	0	0	72535000	15842000	68337000	62266000	82361000	91277000	116680000	115810000	55990000	100050000	0	0	0	0	0	0	0	0	0	0	63912000	55597000	72800000	264440000	99654000	103100000	74347000	82728000	91920000	107380000
Q8NEU8	APPL2	DCC-interacting protein 13-beta	14	0	36248000	0	0	0	0	0	0	0	0	97003000	16696000	92480000	25594000	314610000	164070000	111440000	36127000	96886000	60023000	0	245260000	0	0	0	0	0	0	0	0	228190000	51543000	116660000	194210000	261830000	166700000	99905000	55003000	158810000	128020000
P07741	APRT	Adenine phosphoribosyltransferase	9	0	0	1856000	877900	13180000	6530600	0	0	0	0	1037800000	345690000	733300000	347940000	532920000	535140000	1473300000	320080000	265760000	182280000	0	0	25017000	30282000	176490000	220350000	0	0	0	0	1338500000	582560000	988110000	878270000	773560000	754570000	761780000	733180000	487790000	365490000
Q96P48	ARAP1	Arf-GAP with Rho-GAP domain, ANK repeat and PH domain-containing protein 1	2	0	0	0	0	0	0	0	0	0	0	15227000	9648000	3936600	0	8795400	1263400	7615900	4535400	0	7161900	0	0	0	0	0	0	0	0	0	0	8611200	6098500	7428600	0	10435000	3296900	12668000	7073700	0	11931000
P48444	ARCN1	Coatomer subunit delta	16	0	0	0	0	0	0	1388900	0	0	1721900	1001900000	533560000	678510000	115650000	1298700000	514170000	1403800000	517690000	769840000	270770000	0	0	0	0	0	0	12394000	0	0	17492000	1766000000	654710000	536260000	214960000	1333800000	338130000	1396300000	750550000	1788900000	215520000
P84077	ARF1	ADP-ribosylation factor 1	7	0	10016000	14216000	2120900	17212000	11948000	10567000	0	0	0	994020000	809900000	543120000	308820000	923680000	663170000	1053700000	1589300000	698860000	462040000	0	263800000	309040000	97864000	148980000	622540000	143610000	0	0	0	870950000	995800000	1093200000	659120000	928150000	592950000	1184200000	720940000	1028200000	922400000
P18085	ARF4	ADP-ribosylation factor 4	15	35249000	49604000	67908000	11224000	36596000	17709000	41974000	5467500	2001400	0	3466700000	3840000000	2233500000	1930000000	2133300000	2696400000	4099800000	2738300000	2924600000	2566600000	741320000	296820000	627300000	96284000	285200000	87014000	124540000	49523000	9566600	0	3759000000	5342100000	3312200000	3113900000	2425200000	4103800000	5806800000	4012400000	6847000000	1904700000
P84085	ARF5	ADP-ribosylation factor 5	4	0	1039200	0	0	0	0	0	0	0	0	172460000	164550000	71855000	0	187210000	133230000	186480000	143900000	158890000	57084000	0	39363000	0	0	0	0	0	0	0	0	152520000	196120000	90653000	0	153820000	154120000	184470000	148170000	324750000	175330000
P62330	ARF6	ADP-ribosylation factor 6	9	5501000	0	12500000	813380	0	0	0	0	0	0	224800000	628640000	161850000	0	196170000	264350000	279440000	301170000	156710000	162830000	134930000	0	117830000	20570000	0	0	0	0	0	0	239000000	547950000	281990000	0	295760000	374790000	334870000	413470000	246640000	229580000
Q8N6T3	ARFGAP1	ADP-ribosylation factor GTPase-activating protein 1	4	0	0	0	0	0	0	0	0	0	0	0	0	19454000	0	68500000	34165000	73673000	32616000	43457000	0	0	0	0	0	0	0	0	0	0	0	0	0	48127000	0	53188000	47122000	68260000	44056000	89407000	0
Q8N6H7	ARFGAP2	ADP-ribosylation factor GTPase-activating protein 2	2	0	0	0	0	0	0	0	0	0	0	0	0	9134200	0	13779000	0	30133000	0	8458800	0	0	0	0	0	0	0	0	0	0	0	0	0	0	0	0	0	33184000	0	0	0
Q9NP61	ARFGAP3	ADP-ribosylation factor GTPase-activating protein 3	7	0	0	0	0	0	0	0	0	0	0	122920000	69731000	46926000	19952000	152670000	132360000	48577000	128060000	43905000	22035000	0	0	0	0	0	0	0	0	0	0	118180000	82975000	73720000	80207000	138190000	152250000	106510000	94062000	76353000	60708000
Q9Y6D5	ARFGEF2	Brefeldin A-inhibited guanine nucleotide-exchange protein 2	4	0	0	0	0	0	0	0	0	0	0	44419000	0	22350000	0	13759000	13030000	28048000	0	25400000	13291000	0	0	0	0	0	0	0	0	0	0	16078000	0	23827000	0	18146000	32414000	25586000	0	54161000	35537000
P53367	ARFIP1	Arfaptin-1	5	0	0	0	0	0	0	0	0	21661000	0	37667000	56574000	97423000	0	75986000	52347000	105490000	52169000	73132000	24671000	0	0	0	0	0	0	0	0	422710000	0	48761000	63789000	72614000	0	43107000	60501000	59214000	65706000	57968000	75974000
P05089	ARG1	Arginase-1	3	0	1775200	1805400	0	1762500	0	2011400	0	0	21687000	0	0	0	0	0	0	0	0	0	0	0	0	0	0	0	0	0	0	0	306020000	0	0	0	0	0	0	0	0	0	0
Q07960	ARHGAP1	Rho GTPase-activating protein 1	17	0	0	0	0	0	0	0	0	0	0	1164000000	968690000	466260000	249250000	1387800000	874080000	1351600000	702190000	586460000	698710000	0	0	0	0	0	0	0	0	0	0	1104100000	1037800000	679290000	1344400000	1119200000	1058100000	1285600000	677740000	953650000	1210700000
Q68EM7	ARHGAP17	Rho GTPase-activating protein 17	5	0	0	0	0	0	0	0	0	7181400	0	0	0	52653000	25703000	53338000	110410000	29575000	50937000	31814000	32581000	0	0	0	0	0	0	0	0	86454000	0	0	0	39043000	71761000	59178000	106820000	47816000	37334000	48670000	110230000
Q9NRY4	ARHGAP35	Rho GTPase-activating protein 35	3	0	0	0	0	0	0	0	0	0	0	15957000	0	0	0	15889000	29623000	0	8092800	8349200	0	0	0	0	0	0	0	0	0	0	0	0	0	0	0	18784000	0	0	10612000	12775000	0
P52565	ARHGDIA	Rho GDP-dissociation inhibitor 1	10	22388000	38551000	40818000	6458800	48083000	10407000	0	33924000	0	26807000	5133200000	1535400000	3359900000	596760000	4014000000	1019200000	4129700000	1638900000	3149200000	1649300000	259250000	365960000	283220000	57934000	228740000	84080000	0	323540000	0	207440000	5882800000	1646500000	3973600000	1359600000	4986500000	1831400000	5609200000	2226000000	5651000000	1973700000
Q92888	ARHGEF1	Rho guanine nucleotide exchange factor 1	4	0	0	0	102660000	0	0	0	0	0	0	0	0	0	8359900	21063000	0	37392000	47146000	5851400	0	0	0	0	0	0	0	0	0	0	0	0	0	0	39919000	19991000	0	35773000	35329000	21724000	0
O15013	ARHGEF10	Rho guanine nucleotide exchange factor 10	3	0	0	0	0	0	0	0	0	0	0	48650000	28657000	15007000	0	19716000	6861500	14765000	7870400	9318600	0	0	0	0	0	0	0	0	0	0	0	46436000	19215000	16680000	0	41732000	13059000	18581000	13095000	9833100	0
Q9NZN5	ARHGEF12	Rho guanine nucleotide exchange factor 12	1	0	0	0	0	0	0	0	0	0	0	6478700	3167400	0	0	0	0	0	0	0	0	0	0	0	0	0	0	0	0	0	0	6478700	3703800	0	0	0	0	0	0	0	0
Q96PE2	ARHGEF17	Rho guanine nucleotide exchange factor 17	6	0	0	0	0	0	0	0	0	0	0	42517000	58642000	39950000	8317200	48881000	17411000	21992000	14041000	27871000	17014000	0	0	0	0	0	0	0	0	0	0	35932000	52801000	46291000	40275000	39346000	21193000	43822000	22506000	44046000	0
Q92974	ARHGEF2	Rho guanine nucleotide exchange factor 2	20	0	0	0	0	0	0	0	0	0	0	239630000	213690000	219600000	53536000	250800000	130540000	335730000	293050000	122140000	47678000	0	0	0	0	0	0	0	0	0	0	313980000	299840000	257800000	143430000	225300000	151960000	310730000	243050000	218810000	101580000
Q14155	ARHGEF7	Rho guanine nucleotide exchange factor 7	5	0	0	0	0	0	0	0	0	0	0	0	10517000	13051000	0	35895000	30352000	43525000	20524000	3680000	9607600	0	0	0	0	0	0	0	0	0	0	0	0	21913000	0	34494000	23266000	48321000	22207000	31831000	0
Q9Y4X5	ARIH1	E3 ubiquitin-protein ligase ARIH1	4	0	0	0	0	0	0	0	0	0	0	0	9752500	34421000	12017000	51253000	48660000	67787000	46467000	18774000	34178000	0	0	0	0	0	0	0	0	0	0	0	0	35002000	55738000	41656000	43773000	38241000	79192000	35971000	51642000
O95376	ARIH2	E3 ubiquitin-protein ligase ARIH2	1	0	0	0	0	0	0	0	0	0	0	7073000	5761200	11868000	7551100	7075100	4369500	3081600	7230400	4825300	8300300	0	0	0	0	0	0	0	0	0	0	7135700	6796700	10323000	18313000	8060600	6154800	3507700	8916100	8358800	13158000
P40616	ARL1	ADP-ribosylation factor-like protein 1	11	0	0	0	0	1485500	0	1488300	0	0	0	488190000	644360000	329230000	0	152670000	169710000	406040000	249900000	263590000	69545000	0	0	0	0	21172000	0	18114000	0	0	0	262040000	678260000	496240000	0	196870000	260970000	422550000	353940000	619340000	96867000
P36404	ARL2	ADP-ribosylation factor-like protein 2	3	0	0	0	0	0	0	0	0	0	0	26576000	0	0	0	76141000	0	16758000	11623000	16749000	14940000	0	0	0	0	0	0	0	0	0	0	31099000	0	0	0	35458000	0	34873000	28010000	35070000	27473000
P36405	ARL3	ADP-ribosylation factor-like protein 3	7	0	0	0	0	0	0	0	0	0	0	181980000	85842000	125370000	52827000	194070000	122130000	249550000	88988000	266200000	93088000	0	0	0	0	0	0	0	0	0	0	186800000	132140000	194830000	138060000	189330000	171330000	247080000	133050000	261440000	104540000
O75915	ARL6IP5	PRA1 family protein 3	4	0	3041100	2089700	0	0	0	0	0	0	0	562640000	647590000	392020000	584750000	626810000	927470000	597370000	817790000	282670000	332350000	0	40186000	26822000	0	0	0	0	0	0	0	522650000	813310000	556810000	1245800000	619460000	1157100000	600260000	820130000	445710000	514070000
Q96BM9	ARL8A	ADP-ribosylation factor-like protein 8A	3	0	0	0	0	0	0	0	0	0	0	45415000	330590000	124080000	72291000	127010000	322740000	96946000	153660000	104260000	273870000	0	0	0	0	0	0	0	0	0	0	136250000	246060000	162190000	276150000	132790000	404260000	117920000	227960000	144920000	391310000
Q9NVJ2	ARL8B	ADP-ribosylation factor-like protein 8B	11	4144000	0	6964100	2981500	1805800	0	0	0	0	0	655890000	1760600000	591230000	952440000	462710000	1086300000	903490000	1520400000	278390000	249770000	84750000	0	84778000	64209000	32237000	0	0	0	0	0	542420000	2465800000	733230000	1658400000	490830000	1637100000	1251500000	1691700000	420270000	349540000
Q9NVT9	ARMC1	Armadillo repeat-containing protein 1	2	0	0	0	0	0	0	0	0	0	0	25819000	33740000	0	8426200	30027000	17369000	0	0	0	0	0	0	0	0	0	0	0	0	0	0	33964000	22127000	0	22424000	40639000	24536000	0	0	0	0
Q8N2F6	ARMC10	Armadillo repeat-containing protein 10	2	0	0	0	0	0	0	0	0	0	0	7953500	9154000	14203000	0	28339000	6870900	39432000	30795000	0	0	0	0	0	0	0	0	0	0	0	0	10320000	14403000	17545000	0	29257000	21526000	39374000	30421000	0	0
Q7Z3E5	ARMC9	LisH domain-containing protein ARMC9	6	0	0	0	0	0	0	0	0	0	0	0	0	21558000	0	63484000	9996300	91484000	8581900	5046000	0	0	0	0	0	0	0	0	0	0	0	0	0	54821000	0	39610000	0	81812000	0	37532000	0
Q9P291	ARMCX1	Armadillo repeat-containing X-linked protein 1	1	0	0	0	0	0	0	0	0	0	0	0	0	0	9209700	11497000	0	0	15465000	7896200	0	0	0	0	0	0	0	0	0	0	0	0	0	0	23626000	12713000	0	0	16332000	13086000	0
Q7L311	ARMCX2	Armadillo repeat-containing X-linked protein 2	2	0	0	0	0	0	0	0	0	0	0	12596000	15269000	5547000	0	22407000	17431000	19351000	0	0	0	0	0	0	0	0	0	0	0	0	0	16153000	22896000	10545000	0	19334000	14698000	18714000	0	0	0
Q9UH62	ARMCX3	Armadillo repeat-containing X-linked protein 3	5	0	0	0	0	0	0	0	0	0	0	73779000	36103000	30178000	6967300	24216000	52880000	17685000	65131000	14147000	53784000	0	0	0	0	0	0	0	0	0	0	67776000	40863000	34723000	38962000	37787000	58003000	19932000	75322000	29645000	53089000
Q5T2E6	ARMH3	Armadillo-like helical domain-containing protein 3	1	0	0	0	0	0	0	0	0	0	0	12477000	12675000	0	0	0	0	0	0	0	0	0	0	0	0	0	0	0	0	0	0	12477000	14822000	0	0	0	0	0	0	0	0
Q9H993	ARMT1	Damage-control phosphatase ARMT1	6	808780	0	0	0	18977000	0	0	0	0	0	63462000	11492000	66722000	5705600	94659000	36830000	64062000	32480000	34631000	0	28172000	0	0	0	130050000	0	0	0	0	0	85249000	22470000	60761000	36590000	92094000	45637000	69710000	39220000	50555000	0
Q92747	ARPC1A	Actin-related protein 2/3 complex subunit 1A	2	0	0	0	0	0	0	0	0	1579200	0	112840000	61940000	0	0	0	0	0	0	53955000	87561000	0	0	0	0	0	0	0	0	99777000	0	107870000	59925000	0	0	0	0	0	0	76650000	140240000
O15143	ARPC1B	Actin-related protein 2/3 complex subunit 1B	4	0	0	0	0	0	0	0	0	0	0	530460000	315610000	401580000	246910000	447480000	420200000	453970000	368550000	290260000	340200000	0	0	0	0	0	0	0	0	0	0	554330000	360140000	659720000	713820000	529850000	547460000	476050000	455900000	536650000	383910000
O15144	ARPC2	Actin-related protein 2/3 complex subunit 2	22	14153000	6320900	8216500	3275800	0	2616700	71444000	0	0	0	3032200000	2499200000	3008300000	1185200000	3094800000	1984500000	3128800000	2541600000	2368300000	1693900000	36232000	20417000	14998000	20002000	0	17085000	109650000	0	0	0	4739000000	3892200000	4083300000	1532200000	3903200000	3313400000	4016800000	4344700000	4476500000	1506000000
O15145	ARPC3	Actin-related protein 2/3 complex subunit 3	7	2490800	15122000	9020200	0	7531900	0	0	0	0	0	1205400000	1015900000	1218500000	1328500000	1387800000	682800000	865690000	1109300000	589460000	1052400000	63717000	147230000	85518000	0	54721000	0	0	0	0	0	1744900000	1454000000	1604800000	1518300000	1278900000	1253400000	1687300000	1372100000	919150000	1452200000
P59998	ARPC4	Actin-related protein 2/3 complex subunit 4	11	8624600	17903000	25394000	0	25370000	0	10253000	0	0	0	2920000000	1786100000	1830600000	692650000	1564100000	1424400000	1963700000	2144900000	3680700000	1444400000	423360000	224480000	143030000	0	141140000	0	61918000	0	0	0	3123800000	2771000000	2906500000	982470000	2518300000	2151100000	2790600000	2844500000	4109900000	2330900000
O15511	ARPC5	Actin-related protein 2/3 complex subunit 5	8	0	0	0	0	0	0	0	0	0	0	1593000000	945480000	1295400000	384510000	1478700000	822940000	1425400000	973470000	1191200000	560810000	0	0	0	0	0	0	0	0	0	0	1767500000	1326600000	2146200000	454980000	1677200000	1324300000	1594700000	1511800000	2057600000	634070000
Q9BPX5	ARPC5L	Actin-related protein 2/3 complex subunit 5-like protein	4	0	0	0	0	0	0	0	0	0	0	134390000	76013000	100580000	0	156380000	129080000	159820000	137110000	26449000	48402000	0	0	0	0	0	0	0	0	0	0	149460000	98351000	125080000	0	124810000	138840000	146390000	162650000	123120000	121530000
Q7Z6K5	ARPIN	Arpin	2	0	0	0	0	0	0	0	0	0	0	0	0	0	0	6424300	0	8676800	0	8885300	0	0	0	0	0	0	0	0	0	0	0	0	0	0	0	7424400	0	8520500	0	16122000	0
P56211	ARPP19	cAMP-regulated phosphoprotein 19	1	0	0	0	0	0	0	0	0	0	0	56656000	15508000	32211000	15060000	58637000	16284000	49551000	25553000	33493000	10909000	0	0	0	0	0	0	0	0	0	0	58805000	15798000	50669000	37577000	68730000	19255000	56639000	32418000	59693000	15040000
P49407	ARRB1	Beta-arrestin-1	3	0	0	0	0	0	0	0	0	0	0	23669000	13642000	6361800	8558600	22557000	16246000	22134000	30201000	10649000	15222000	0	0	0	0	0	0	0	0	0	0	22652000	13309000	12426000	22197000	24227000	20335000	20089000	26918000	21375000	35077000
P15289	ARSA	Arylsulfatase A	10	0	0	0	0	0	0	6534500	0	0	15507000	415370000	571630000	129900000	61628000	86833000	141650000	357960000	585410000	170880000	104000000	0	0	0	0	0	0	65742000	0	0	241530000	356780000	751170000	170650000	126640000	132350000	281800000	348500000	525300000	272900000	170080000
P15848	ARSB	Arylsulfatase B	8	0	0	0	0	0	0	0	0	0	0	107510000	244110000	143690000	21296000	185510000	178180000	218250000	391410000	102330000	104700000	0	0	0	0	0	0	0	0	0	0	133350000	256780000	172780000	180570000	127270000	245770000	160400000	362670000	113340000	147650000
Q13510	ASAH1	Acid ceramidase	9	1265400	9216600	0	0	0	0	0	0	0	0	612850000	1169300000	300160000	760100000	249270000	783810000	769160000	1460700000	403980000	138610000	84213000	150040000	0	0	0	0	0	0	0	0	1217800000	2256400000	1110500000	563170000	640050000	910250000	998270000	1646800000	681080000	304310000
Q9ULH1	ASAP1	Arf-GAP with SH3 domain, ANK repeat and PH domain-containing protein 1	4	0	0	0	0	0	0	0	0	0	0	10405000	13773000	41225000	10004000	70979000	32758000	47690000	29258000	22692000	24407000	0	0	0	0	0	0	0	0	0	0	24245000	42554000	22731000	40209000	43276000	52008000	45951000	35408000	26120000	55982000
O43150	ASAP2	Arf-GAP with SH3 domain, ANK repeat and PH domain-containing protein 2	2	0	0	0	0	0	0	0	0	0	0	11285000	0	24750000	0	23095000	5583500	17819000	11297000	20246000	0	0	0	0	0	0	0	0	0	0	0	24559000	0	27979000	0	23227000	16930000	20147000	16900000	21124000	0
Q8TDY4	ASAP3	Arf-GAP with SH3 domain, ANK repeat and PH domain-containing protein 3	1	0	0	0	0	0	0	0	0	0	0	14157000	0	0	0	0	0	0	0	0	0	0	0	0	0	0	0	0	0	0	0	14157000	0	0	0	0	0	0	0	0	0
Q8N3C0	ASCC3	Activating signal cointegrator 1 complex subunit 3	3	0	0	0	0	0	0	0	0	0	0	13074000	8705900	5449400	23127000	0	0	12583000	0	0	23031000	0	0	0	0	0	0	0	0	0	0	0	0	8258800	0	0	0	13857000	0	0	0
P04424	ASL	Argininosuccinate lyase	4	0	0	0	0	0	0	0	0	0	0	17792000	0	18485000	30019000	14257000	20139000	16521000	21195000	10966000	46211000	0	0	0	0	0	0	0	0	0	0	40346000	0	32766000	61851000	36510000	23383000	21068000	21475000	21310000	38428000
O95671	ASMTL	Probable bifunctional dTTP/UTP pyrophosphatase/methyltransferase protein	4	0	0	0	0	0	0	0	0	0	0	8611700	13299000	37438000	0	23048000	32457000	35868000	22275000	8582700	32171000	0	0	0	0	0	0	0	0	0	0	19406000	30441000	34984000	0	19510000	22028000	22631000	19585000	85310000	30370000
P08243	ASNS	Asparagine synthetase [glutamine-hydrolyzing]	21	0	0	0	0	0	0	0	0	0	0	1240700000	242810000	566520000	7661200	788850000	172360000	1009200000	331910000	578830000	132430000	0	0	0	0	0	0	0	0	0	0	2868900000	185920000	477490000	56027000	526070000	175880000	493180000	522780000	518820000	142490000
Q12797	ASPH	Aspartyl/asparaginyl beta-hydroxylase	23	7107200	1882800	5372500	0	0	0	0	0	5670500	0	799490000	720200000	738860000	673000000	1115600000	1246000000	648100000	1072200000	633410000	858370000	172860000	19289000	37014000	0	0	0	0	0	57834000	0	1163400000	959080000	898080000	761220000	1005600000	2398400000	597850000	1245100000	929290000	1909900000
Q53RT3	ASPRV1	Retroviral-like aspartic protease 1	2	0	0	0	0	0	0	0	0	0	0	0	0	0	0	0	3457300	98050000	0	0	0	0	0	0	0	0	0	0	0	0	0	0	0	0	0	0	10814000	101990000	0	0	0
P00966	ASS1	Argininosuccinate synthase	19	1021100	0	0	0	0	0	0	0	0	0	1117000000	865060000	607100000	310040000	664260000	468220000	818370000	638370000	1124900000	449290000	10690000	0	0	0	0	0	0	0	0	0	396270000	391430000	321290000	1223700000	1336000000	1283700000	309940000	1273400000	2472900000	249070000
Q8NBU5	ATAD1	ATPase family AAA domain-containing protein 1	2	0	0	0	0	0	0	0	0	0	0	0	0	19720000	4345700	35983000	12105000	13746000	20151000	0	0	0	0	0	0	0	0	0	0	0	0	0	0	20895000	16300000	36598000	20733000	19622000	19129000	0	0
Q9NVI7	ATAD3A	ATPase family AAA domain-containing protein 3A	15	0	0	0	0	0	0	0	0	0	0	303410000	339820000	107910000	35733000	315270000	457150000	211310000	286360000	259600000	306010000	0	0	0	0	0	0	0	0	0	0	319870000	496980000	209690000	148160000	356250000	564430000	182240000	280740000	272600000	414900000
Q5T9A4	ATAD3B	ATPase family AAA domain-containing protein 3B	1	0	0	0	0	0	0	0	0	0	0	31416000	21905000	7830700	0	20712000	27122000	15833000	26628000	15905000	19986000	0	0	0	0	0	0	0	0	0	0	33586000	23396000	12643000	0	25007000	40485000	17200000	28338000	24628000	33576000
Q9NT62	ATG3	Ubiquitin-like-conjugating enzyme ATG3	5	0	0	0	0	0	0	0	0	0	0	51536000	16447000	49028000	0	52346000	31166000	72327000	45201000	22468000	0	0	0	0	0	0	0	0	0	0	0	82748000	27498000	57111000	0	54502000	26972000	63536000	41089000	43684000	0
Q9Y4P1	ATG4B	Cysteine protease ATG4B	3	0	0	0	0	0	0	0	0	0	0	40270000	16082000	4674500	0	0	0	13663000	6850400	15157000	6289000	0	0	0	0	0	0	0	0	0	0	35118000	15223000	0	0	0	0	11722000	12293000	27586000	16462000
O95352	ATG7	Ubiquitin-like modifier-activating enzyme ATG7	6	0	0	0	0	0	0	0	0	0	0	46878000	26903000	35249000	7197300	131470000	42953000	41179000	46564000	16143000	13452000	0	0	0	0	0	0	0	0	0	0	48123000	37476000	55781000	38495000	72861000	46248000	47729000	58528000	49829000	39201000
P31939	ATIC	Bifunctional purine biosynthesis protein ATIC	32	7024300	4209800	3078200	57892000	0	0	6670000	0	0	0	2034500000	1180200000	933830000	351000000	1064300000	783010000	1805200000	1285400000	1053800000	715120000	92638000	21205000	21335000	587470000	0	0	47157000	0	0	0	2266500000	1427100000	1498300000	517180000	1136300000	1239600000	1756700000	1608400000	1888200000	1711200000
Q8WXF7	ATL1	Atlastin-1	5	0	0	0	0	0	0	0	0	0	0	37607000	43512000	14033000	22270000	13919000	43298000	24196000	57515000	12440000	13910000	0	0	0	0	0	0	0	0	0	0	32514000	45102000	29580000	53719000	26509000	54755000	26017000	39276000	26346000	45754000
Q8NHH9	ATL2	Atlastin-2	2	0	0	0	0	0	0	0	0	0	0	0	7746200	5945800	0	7979100	8400100	8122600	4480100	39322000	0	0	0	0	0	0	0	0	0	0	0	0	13565000	5107300	0	6504200	7965800	5998500	10547000	65135000	0
Q6DD88	ATL3	Atlastin-3	21	6180200	1980300	19984000	0	0	0	7839800	18751000	0	0	2074000000	1995500000	1556700000	444100000	1862900000	1669800000	1889500000	2695900000	1290700000	1784900000	60462000	19145000	125030000	0	0	0	122980000	246510000	0	0	2185900000	2262700000	2500900000	1207400000	2190400000	2834600000	2098800000	3794800000	2021500000	1664000000
F5H6I7	ATL3	NA	1	0	0	0	0	0	0	0	0	0	0	35987000	36786000	26162000	0	0	41992000	34461000	35860000	21958000	54104000	0	0	0	0	0	0	0	0	0	0	33865000	44948000	36595000	0	0	61261000	35335000	45800000	35152000	88833000
Q13315	ATM	Serine-protein kinase ATM	2	0	0	0	0	0	0	0	0	0	0	0	23682000	0	57204000	0	106560000	0	34486000	0	148620000	0	0	0	0	0	0	0	0	0	0	0	0	0	137510000	0	148780000	0	42153000	0	233530000
O00244	ATOX1	Copper transport protein ATOX1	3	0	0	0	0	0	0	0	0	0	0	45565000	6198900	14319000	0	14747000	0	0	26154000	43385000	87900000	0	0	0	0	0	0	0	0	0	0	58338000	16206000	48515000	0	37232000	0	0	22837000	67002000	85625000
Q9Y2G3	ATP11B	Probable phospholipid-transporting ATPase IF	2	0	0	0	0	0	0	0	0	0	0	3006500	10096000	0	0	0	0	0	0	0	0	0	0	0	0	0	0	0	0	0	0	3006500	11806000	0	0	0	0	0	0	0	0
Q8NB49	ATP11C	Phospholipid-transporting ATPase IG	4	0	0	0	0	0	0	0	0	0	0	27748000	44759000	31765000	8970200	40073000	22358000	16930000	43457000	0	9979800	0	0	0	0	0	0	0	0	0	0	31497000	30548000	24052000	41749000	26916000	41616000	22784000	29623000	0	37735000
Q9HD20	ATP13A1	Manganese-transporting ATPase 13A1	10	0	0	0	0	0	0	0	0	0	0	120050000	77785000	57292000	12510000	91999000	87053000	123330000	120300000	38741000	89523000	0	0	0	0	0	0	0	0	0	0	91369000	120820000	61426000	37325000	92905000	142780000	83743000	166280000	63222000	146220000
P05023	ATP1A1	Sodium/potassium-transporting ATPase subunit alpha-1	29	24336000	79172000	52824000	8985100	22093000	4980100	6625700	6427400	0	9712800	1413200000	2907800000	1336000000	1231700000	2184600000	2542000000	1221500000	3196500000	805040000	1860500000	286770000	567620000	170580000	83466000	113720000	45471000	46328000	67432000	0	152250000	943160000	4092100000	1946300000	2896200000	2059800000	3521900000	1694000000	4470200000	1349700000	3143100000
P05026	ATP1B1	Sodium/potassium-transporting ATPase subunit beta-1	3	0	0	0	0	0	0	0	0	0	0	25869000	41868000	6714900	0	32443000	35295000	22908000	50162000	0	22295000	0	0	0	0	0	0	0	0	0	0	31579000	42651000	12845000	0	24501000	60155000	30796000	52909000	0	37062000
P54709	ATP1B3	Sodium/potassium-transporting ATPase subunit beta-3	7	8165500	35090000	19123000	1358900	0	0	0	0	2703600	0	510690000	702990000	295150000	180680000	424170000	591410000	344760000	607380000	137290000	403740000	117990000	530630000	249910000	57096000	0	0	0	0	56444000	0	424370000	875690000	292430000	200870000	445850000	862570000	332560000	1008900000	182580000	378200000
O14983	ATP2A1	Sarcoplasmic/endoplasmic reticulum calcium ATPase 1	9	0	0	2549100	0	0	0	0	0	0	0	221500000	957670000	11622000	81270000	0	4197000000	36328000	108120000	13489000	24895000	0	0	37929000	0	0	0	0	0	0	0	452700000	2891400000	79716000	583570000	0	3246200000	46894000	213280000	25222000	51496000
P16615	ATP2A2	Sarcoplasmic/endoplasmic reticulum calcium ATPase 2	31	0	0	4035400	54409000	0	0	0	1907900	0	0	1900800000	2430700000	1251300000	1088100000	1946700000	3042100000	1435600000	2447400000	979930000	2367200000	0	0	47354000	841390000	0	0	0	170780000	0	0	2327200000	3226000000	1930700000	2153700000	2680400000	3698200000	1838100000	2524600000	1727300000	3724100000
Q93084	ATP2A3	Sarcoplasmic/endoplasmic reticulum calcium ATPase 3	2	0	0	0	0	0	0	0	0	0	0	93779000	441540000	4885800	0	5969700	133040000	7999300	30341000	0	0	0	0	0	0	0	0	0	0	0	0	56959000	570880000	17837000	0	16755000	149960000	20027000	23493000	0	0
P20020	ATP2B1	Plasma membrane calcium-transporting ATPase 1	10	0	0	7553700	0	0	0	0	0	0	0	274610000	359020000	336280000	192580000	148000000	419600000	175660000	386610000	2229300000	181880000	0	0	169970000	0	0	0	0	0	0	0	508460000	552570000	738870000	1176600000	361350000	829880000	411670000	600510000	272910000	466010000
P23634	ATP2B4	Plasma membrane calcium-transporting ATPase 4	31	14156000	21544000	120430000	29492000	40664000	42599000	173880000	55411000	0	0	1580700000	1600800000	1445300000	942130000	2113200000	1924300000	1165000000	1491200000	1218700000	1652600000	172660000	164380000	942540000	281630000	125800000	304210000	337940000	228370000	0	0	1609800000	2027900000	3459100000	2700700000	2211400000	2423100000	1425500000	1855200000	1968200000	2263700000
P98194	ATP2C1	Calcium-transporting ATPase type 2C member 1	2	0	0	0	0	0	0	0	0	0	0	39610000	33513000	26257000	0	14566000	39609000	34677000	8935900	10608000	23618000	0	0	0	0	0	0	0	0	0	0	30621000	31157000	35376000	0	25328000	26240000	34807000	20894000	27574000	40357000
P25705	ATP5F1A	ATP synthase subunit alpha, mitochondrial	33	49849000	38753000	33243000	0	0	0	4606200	10713000	0	0	12288000000	19034000000	6942800000	6250100000	7543000000	13694000000	8926700000	16036000000	6286900000	11204000000	432440000	125350000	283240000	0	0	0	19662000	10699000	0	0	14263000000	16200000000	10801000000	10848000000	12335000000	24041000000	11849000000	22582000000	10514000000	18640000000
P06576	ATP5F1B	ATP synthase subunit beta, mitochondrial	28	31759000	82501000	24851000	3685900	12937000	0	4366800	21391000	9597900	0	15568000000	23249000000	12679000000	6920300000	15838000000	21366000000	14743000000	24682000000	9690200000	15375000000	43607000	86689000	23004000	7698400	13363000	0	2399500	18362000	9684400	0	17092000000	28784000000	18708000000	16137000000	18426000000	33267000000	15752000000	29639000000	15083000000	19640000000
P36542	ATP5F1C	ATP synthase subunit gamma, mitochondrial	10	0	0	0	0	4714800	0	0	12871000	0	0	1175400000	1630700000	644270000	367170000	1265400000	1192200000	583940000	1503500000	571100000	989450000	0	0	0	0	39987000	0	0	120500000	0	0	1272600000	2192800000	725460000	732780000	1021300000	2041500000	780440000	1933600000	932480000	1200500000
P30049	ATP5F1D	ATP synthase subunit delta, mitochondrial	2	0	0	0	0	0	540500	0	0	0	0	34975000	62645000	48609000	57941000	44508000	83676000	50245000	37002000	19578000	40200000	0	0	0	0	0	12082000	0	0	0	0	37651000	78861000	59081000	149950000	37774000	96530000	59567000	48689000	36190000	68003000
Q96IX5	ATP5MD	ATP synthase membrane subunit DAPIT, mitochondrial	4	0	0	0	2036300	0	0	0	0	0	0	376090000	615790000	279190000	406830000	405920000	697740000	374370000	603510000	174890000	680580000	0	0	0	142720000	0	0	0	0	0	0	429510000	706720000	465900000	848260000	505360000	994760000	390800000	751950000	248240000	868550000
P56385	ATP5ME	ATP synthase subunit e, mitochondrial	4	0	0	0	0	0	0	0	0	0	0	126450000	205180000	254690000	399430000	282080000	341420000	107520000	356100000	188870000	399330000	0	0	0	0	0	0	0	0	0	0	250590000	629250000	346000000	533290000	272030000	545950000	301420000	427820000	342530000	615630000
P56134	ATP5MF	ATP synthase subunit f, mitochondrial	4	1855300	0	1262900	0	0	0	0	0	0	0	356790000	671000000	113140000	168260000	357260000	414040000	426100000	511450000	131520000	215440000	48416000	0	25787000	0	0	0	0	0	0	0	331290000	699830000	298650000	361750000	343510000	609820000	421560000	598620000	276000000	473040000
O75964	ATP5MG	ATP synthase subunit g, mitochondrial	3	0	0	0	0	0	0	0	0	0	0	444020000	408130000	185520000	190930000	401970000	430710000	248160000	398350000	294690000	530720000	0	0	0	0	0	0	0	0	0	0	304340000	514000000	292870000	478970000	316870000	658690000	311560000	589960000	329530000	753990000
P56378	ATP5MPL	ATP synthase subunit ATP5MPL, mitochondrial	2	0	0	0	0	0	0	0	0	0	0	136730000	207950000	111670000	72754000	121570000	174380000	154660000	213170000	52211000	108890000	0	0	0	0	0	0	0	0	0	0	110720000	212080000	149050000	231070000	118000000	214380000	134610000	228580000	118440000	226050000
P24539	ATP5PB	ATP synthase F(0) complex subunit B1, mitochondrial	13	0	0	0	0	0	0	0	0	0	7662600	1030300000	1287800000	1120300000	955410000	1269200000	1665700000	1200000000	2327600000	885620000	1029600000	0	0	0	0	0	0	0	0	0	99029000	1486900000	1903500000	1281100000	2343700000	1829800000	2719400000	1086000000	2157000000	1382700000	1400500000
O75947	ATP5PD	ATP synthase subunit d, mitochondrial	11	1614500	0	0	0	5067100	0	0	0	0	0	762880000	1141100000	467500000	654090000	469940000	1060900000	537290000	1020200000	278020000	815790000	44701000	0	0	0	62497000	0	0	0	0	0	837500000	1590400000	728770000	1206700000	672040000	1275100000	640560000	1101800000	472170000	1204300000
P48047	ATP5PO	ATP synthase subunit O, mitochondrial	11	0	0	0	0	0	0	0	0	0	0	787900000	1486500000	995140000	838150000	1108800000	1774800000	1003400000	1629800000	742100000	1802400000	0	0	0	0	0	0	0	0	0	0	1050200000	2156700000	1377900000	2024500000	1171100000	2292400000	1121000000	1746300000	1163100000	2350300000
O75787	ATP6AP2	Renin receptor	3	0	0	0	0	0	0	0	0	0	0	0	0	11295000	0	7239800	27625000	6727800	30476000	0	0	0	0	0	0	0	0	0	0	0	0	0	0	18625000	0	18712000	27942000	17813000	25434000	0	0
Q93050	ATP6V0A1	V-type proton ATPase 116 kDa subunit a1	11	0	0	0	0	0	0	0	0	0	2904500	129790000	146490000	111520000	19990000	114450000	165140000	116910000	170580000	73344000	132730000	0	0	0	0	0	0	0	0	0	139910000	105790000	178360000	143660000	176850000	68417000	124060000	118100000	137610000	79824000	158550000
P27449	ATP6V0C	V-type proton ATPase 16 kDa proteolipid subunit	2	0	0	0	0	0	0	0	0	0	0	110170000	128620000	47709000	0	63567000	124110000	71725000	168730000	43886000	79571000	0	0	0	0	0	0	0	0	0	0	108310000	147880000	71088000	0	70579000	148780000	77660000	176180000	74089000	86061000
P61421	ATP6V0D1	V-type proton ATPase subunit d 1	7	0	0	0	0	0	0	0	0	0	0	114430000	276720000	146220000	68999000	54164000	216570000	150450000	147030000	68329000	225760000	0	0	0	0	0	0	0	0	0	0	109760000	251770000	197580000	295300000	92897000	218130000	139540000	147430000	110480000	264150000
P38606	ATP6V1A	V-type proton ATPase catalytic subunit A	29	0	0	0	0	0	0	0	2174400	0	0	1554700000	1087100000	1363800000	389500000	1003300000	778090000	1437700000	992970000	873740000	714910000	0	0	0	0	0	0	0	26459000	0	0	1460300000	1338200000	1542400000	945120000	1048700000	1039800000	1770200000	1288000000	1408100000	1326200000
P21281	ATP6V1B2	V-type proton ATPase subunit B, brain isoform	15	0	0	0	0	0	0	1753600	0	0	0	1194200000	613010000	840410000	353730000	328520000	574620000	891810000	654570000	463060000	614650000	0	0	0	0	0	0	20866000	0	0	0	750450000	688290000	1398900000	886210000	784060000	390320000	1481600000	1211100000	994230000	503750000
P21283	ATP6V1C1	V-type proton ATPase subunit C 1	7	0	0	0	0	0	0	0	0	31865000	0	138680000	49797000	87508000	16510000	60334000	67956000	112880000	101560000	68136000	58065000	0	0	0	0	0	0	0	0	347950000	0	104860000	87171000	122660000	54546000	52970000	76760000	101040000	77596000	55566000	79552000
Q9Y5K8	ATP6V1D	V-type proton ATPase subunit D	8	0	0	0	0	0	0	0	0	0	0	154580000	84012000	144760000	25261000	144930000	98232000	108580000	93990000	75688000	72761000	0	0	0	0	0	0	0	0	0	0	157520000	113070000	201890000	78110000	151420000	131120000	129950000	102310000	138230000	94794000
P36543	ATP6V1E1	V-type proton ATPase subunit E 1	8	0	0	0	0	0	0	0	0	0	0	381250000	278220000	262720000	161660000	151790000	173040000	287840000	197200000	313950000	7463600	0	0	0	0	0	0	0	0	0	0	472520000	328930000	324500000	377540000	214790000	212100000	304140000	309450000	330520000	23595000
O75348	ATP6V1G1	V-type proton ATPase subunit G 1	5	0	0	0	0	0	0	0	0	0	0	231260000	147320000	166240000	62979000	136940000	115070000	275280000	135830000	111710000	109900000	0	0	0	0	0	0	0	0	0	0	206040000	186510000	268540000	111130000	192840000	183580000	269860000	163340000	181810000	183710000
Q9UI12	ATP6V1H	V-type proton ATPase subunit H	10	0	0	0	0	0	0	0	0	4226200	0	325480000	164880000	205180000	43364000	193400000	146350000	292270000	248040000	115630000	130890000	0	0	0	0	0	0	0	0	33830000	0	306460000	181460000	318770000	185470000	164480000	192110000	301060000	226860000	163480000	206700000
O75110	ATP9A	Probable phospholipid-transporting ATPase IIA	2	0	0	0	0	0	0	0	0	0	0	10441000	0	0	0	0	0	0	0	0	0	0	0	0	0	0	0	0	0	0	0	10441000	0	0	0	0	0	0	0	0	0
O75882	ATRN	Attractin	5	0	22508000	23321000	8730500	0	21006000	18307000	33101000	0	27074000	33437000	0	0	0	0	0	25781000	0	19173000	9516100	0	310980000	270770000	207370000	0	518070000	167760000	423410000	0	560750000	65618000	0	0	0	0	0	55715000	0	63516000	30407000
Q9UBB4	ATXN10	Ataxin-10	5	0	0	0	0	0	0	231750000	0	0	0	91047000	53064000	49079000	21438000	77439000	20328000	79576000	47116000	50655000	45815000	0	0	0	0	0	0	1779300000	0	0	0	0	0	0	0	0	0	0	0	0	0
Q99700	ATXN2	Ataxin-2	3	0	0	0	0	0	0	0	0	0	0	12478000	4764400	0	0	9403100	11295000	11546000	0	7628100	7099700	0	0	0	0	0	0	0	0	0	0	0	0	0	0	10540000	15105000	12621000	0	0	11993000
Q8WWM7	ATXN2L	Ataxin-2-like protein	3	1777500	0	0	0	0	0	0	0	0	0	0	53526000	22239000	0	44285000	6877200	50376000	13495000	27669000	0	42053000	0	0	0	0	0	0	0	0	0	0	90701000	25701000	0	23704000	14678000	30167000	23902000	35502000	0
Q9Y679	AUP1	Ancient ubiquitous protein 1	2	0	0	0	0	0	0	0	0	0	0	0	0	12141000	7140300	9994900	0	0	17897000	0	28171000	0	0	0	0	0	0	0	0	0	0	0	0	15649000	15114000	12256000	0	0	17063000	0	52913000
Q9NQS1	AVEN	Cell death regulator Aven	2	0	0	0	0	0	0	0	0	0	0	16951000	16097000	10509000	0	13624000	9434500	30234000	11892000	0	5446700	0	0	0	0	0	0	0	0	0	0	17583000	19525000	16521000	0	15359000	13495000	23425000	15078000	0	15665000
P25311	AZGP1	Zinc-alpha-2-glycoprotein	2	0	6935400	5885400	0	0	0	0	0	0	0	0	0	0	0	0	0	7437100	2875900	0	0	0	86938000	39593000	0	0	0	0	0	0	0	0	0	0	0	0	0	9774900	6117900	0	0
P61769	B2M	Beta-2-microglobulin	3	13498000	11150000	37196000	0	28184000	0	20576000	0	36856000	0	0	0	342290000	60190000	251930000	143750000	115820000	7428300	90942000	98547000	221810000	104340000	325890000	0	195760000	0	102870000	0	327000000	0	0	0	380360000	609240000	169420000	115540000	103500000	20183000	27761000	806280000
P15291	B4GALT1	Beta-1,4-galactosyltransferase 1	3	0	0	0	0	0	0	1567100	0	0	0	50935000	17796000	33799000	0	16565000	33129000	3998900	10659000	0	0	0	0	0	0	0	0	24115000	0	0	0	35305000	32469000	36524000	0	17968000	29708000	9466600	29458000	0	0
Q9NWV8	BABAM1	BRISC and BRCA1-A complex member 1	3	0	0	0	0	0	0	0	0	0	0	38688000	31998000	14154000	9778900	22107000	16011000	21082000	18624000	11337000	10922000	0	0	0	0	0	0	0	0	0	0	23745000	22057000	20125000	38090000	23711000	21361000	21769000	21599000	18061000	27809000
Q9NXR7	BABAM2	BRISC and BRCA1-A complex member 2	2	0	0	0	0	0	0	0	0	0	0	43800000	14346000	25435000	0	31460000	26629000	56468000	28956000	18067000	9959500	0	0	0	0	0	0	0	0	0	0	39546000	32863000	35671000	0	32890000	34387000	56567000	32738000	24944000	26479000
O95816	BAG2	BAG family molecular chaperone regulator 2	8	0	2634500	0	0	0	0	0	0	0	0	394230000	260160000	133270000	128130000	349070000	308300000	330310000	283100000	312800000	227390000	0	68887000	0	0	0	0	0	0	0	0	452800000	362060000	210090000	295880000	355630000	464560000	358520000	159550000	594560000	336820000
O95817	BAG3	BAG family molecular chaperone regulator 3	10	0	0	0	0	0	0	0	0	0	0	236860000	90941000	180900000	45318000	205200000	105410000	154770000	106740000	61854000	66277000	0	0	0	0	0	0	0	0	0	0	161900000	109030000	176760000	185070000	162850000	159410000	151370000	131150000	120920000	143000000
P46379	BAG6	Large proline-rich protein BAG6	8	0	0	0	0	0	0	0	0	0	0	57661000	38601000	75290000	15576000	107270000	74647000	75667000	43114000	43472000	32114000	0	0	0	0	0	0	0	0	0	0	73248000	58748000	91432000	57140000	97336000	74957000	61250000	49886000	69784000	88873000
O75531	BANF1	Barrier-to-autointegration factor	3	0	0	0	0	0	0	0	0	0	0	138480000	208180000	64583000	0	80491000	136570000	89009000	159400000	17765000	0	0	0	0	0	0	0	0	0	0	0	122620000	219330000	100140000	0	72503000	136950000	118500000	172930000	141770000	0
Q8IXM2	BAP18	Chromatin complexes subunit BAP18	2	0	0	0	0	0	0	0	0	0	0	0	0	0	0	47833000	43913000	0	0	0	0	0	0	0	0	0	0	0	0	0	0	0	0	0	0	53167000	62162000	0	0	0	0
P80723	BASP1	Brain acid soluble protein 1	8	8050200	61620000	54847000	9338500	69865000	19900000	9709300	4874400	11233000	19383000	1004800000	655460000	406220000	493560000	615120000	643130000	692790000	786250000	422710000	1086300000	261590000	497480000	351650000	213840000	415280000	454240000	68704000	40495000	180110000	238490000	965430000	720200000	453350000	1281500000	648330000	876840000	685200000	886320000	730110000	1700400000
Q07812	BAX	Apoptosis regulator BAX	5	0	0	0	0	0	0	0	0	0	0	320860000	132870000	245030000	126120000	275070000	225630000	352320000	211980000	191070000	311360000	0	0	0	0	0	0	0	0	0	0	288470000	176040000	277570000	401550000	248710000	258630000	364720000	210390000	295780000	527190000
P51572	BCAP31	B-cell receptor-associated protein 31	9	3656100	0	0	0	0	0	0	0	0	0	592670000	463720000	757360000	592690000	994030000	407980000	648660000	286210000	286970000	585660000	658160000	0	0	0	0	0	0	0	0	0	711380000	750070000	977390000	425620000	710090000	627440000	816450000	549330000	758710000	839550000
P54687	BCAT1	Branched-chain-amino-acid aminotransferase, cytosolic	5	0	0	0	0	0	0	0	0	0	0	244060000	153470000	211590000	0	96405000	85505000	152290000	170050000	88577000	75978000	0	0	0	0	0	0	0	0	0	0	160830000	203120000	269700000	0	105880000	94993000	230020000	176710000	162030000	114100000
O15382	BCAT2	Branched-chain-amino-acid aminotransferase, mitochondrial	4	0	0	0	0	0	0	0	0	18073000	0	34456000	43739000	12243000	0	44761000	30737000	29254000	23304000	14912000	20656000	0	0	0	0	0	0	0	0	238390000	0	36281000	34786000	36349000	0	22937000	24450000	24953000	22640000	0	22896000
Q9P287	BCCIP	BRCA2 and CDKN1A-interacting protein	1	0	0	0	0	0	0	0	0	0	0	0	0	4355000	0	16626000	12741000	0	4317700	0	0	0	0	0	0	0	0	0	0	0	0	0	0	7356300	0	22430000	12077000	0	6578100	0	0
P12694	BCKDHA	2-oxoisovalerate dehydrogenase subunit alpha, mitochondrial	6	0	0	0	0	0	0	0	0	0	0	0	18253000	17627000	13214000	70454000	60588000	15940000	52796000	0	21671000	0	0	0	0	0	0	0	0	0	0	0	33570000	30575000	48264000	57808000	61376000	28465000	42065000	0	50849000
Q9BXK5	BCL2L13	Bcl-2-like protein 13	2	0	0	0	0	0	0	0	0	0	0	10472000	25075000	4689800	0	7140700	4014800	11222000	4699100	0	0	0	0	0	0	0	0	0	0	0	0	9181900	31801000	7091100	0	0	6053000	10253000	6229400	0	0
Q9NYF8	BCLAF1	Bcl-2-associated transcription factor 1	10	0	0	0	0	2554400	0	0	0	0	0	96326000	136630000	108760000	62527000	232290000	114550000	96734000	207700000	79662000	204030000	0	0	0	0	88070000	0	0	0	0	0	96190000	162910000	118000000	168320000	243220000	188300000	133360000	245840000	120490000	233240000
Q9Y276	BCS1L	Mitochondrial chaperone BCS1	1	0	0	0	0	0	0	0	0	0	0	12361000	22750000	6976100	0	12399000	13821000	15219000	15264000	0	0	0	0	0	0	0	0	0	0	0	0	12361000	26603000	10573000	0	14002000	19297000	16760000	18657000	0	0
Q9BUT1	BDH2	3-hydroxybutyrate dehydrogenase type 2	5	0	0	0	0	12086000	0	0	0	0	0	132910000	35283000	104490000	58108000	101810000	76458000	54788000	150760000	84545000	56514000	0	0	0	0	174520000	0	0	0	0	0	111970000	77170000	94042000	75830000	90134000	79271000	93861000	86750000	156100000	166100000
O15155	BET1	BET1 homolog	2	0	0	0	0	0	0	0	0	0	0	43751000	62201000	21150000	0	26132000	49253000	137850000	0	33102000	21854000	0	0	0	0	0	0	0	0	0	0	68352000	64246000	50076000	0	46105000	64141000	97829000	0	36886000	62175000
P21810	BGN	Biglycan	18	31840000	3677200	11006000	1391900	16825000	13383000	95084000	0	12356000	0	171400000	1219500000	78545000	445540000	91199000	485040000	409650000	1345000000	61811000	100290000	322910000	17069000	63264000	19704000	139190000	84601000	648440000	0	76965000	0	121490000	1746000000	65469000	1339800000	59635000	836070000	404250000	1106000000	49456000	132660000
Q9H694	BICC1	Protein bicaudal C homolog 1	1	0	0	0	0	0	0	0	0	0	0	14363000	0	0	0	13889000	4555800	10225000	7488400	8301500	6338300	0	0	0	0	0	0	0	0	0	0	14698000	0	0	0	16051000	6509200	11523000	8531200	14587000	9153200
Q8TD16	BICD2	Protein bicaudal D homolog 2	2	0	0	0	0	0	0	0	0	0	0	10253000	11540000	4347000	7238400	21008000	5147700	7004300	0	3791700	5394500	0	0	0	0	0	0	0	0	0	0	0	0	0	24268000	13511000	0	0	0	0	11822000
P55957	BID	BH3-interacting domain death agonist	2	0	0	0	0	0	0	0	0	0	0	64044000	0	27084000	12335000	29459000	8056000	41193000	10463000	19898000	16164000	0	0	0	0	0	0	0	0	0	0	51316000	0	30714000	43071000	21146000	16768000	37203000	18266000	24501000	38054000
O00499	BIN1	Myc box-dependent-interacting protein 1	4	0	0	0	0	0	0	0	0	0	0	59958000	71622000	27235000	0	49395000	29249000	72848000	41657000	16381000	0	0	0	0	0	0	0	0	0	0	0	50584000	71067000	50447000	0	64892000	42600000	72803000	58031000	30451000	0
Q9NR09	BIRC6	Baculoviral IAP repeat-containing protein 6	3	0	0	0	0	0	4127500	30668000	0	0	0	0	0	0	2131900	10392000	2288100	4705200	4165800	2183100	2543800	0	0	0	0	0	0	0	0	0	0	0	0	0	5070200	8703400	4003000	6512100	3983200	5538800	4477700
Q13867	BLMH	Bleomycin hydrolase	7	0	5308600	12229000	1804900	0	0	0	0	13378000	36847000	234360000	107740000	94212000	16058000	217770000	97840000	274310000	207720000	74583000	58160000	0	66924000	134970000	44538000	0	0	0	0	87569000	526920000	173630000	109450000	113800000	52304000	226280000	83247000	248270000	193580000	92934000	123490000
Q6QNY1	BLOC1S2	Biogenesis of lysosome-related organelles complex 1 subunit 2	1	0	0	0	0	0	0	0	0	0	0	0	0	16214000	0	0	14983000	9165700	0	5234400	21076000	0	0	0	0	0	0	0	0	0	0	0	0	27155000	0	0	15536000	9557400	0	8845900	36597000
Q9UL45	BLOC1S6	Biogenesis of lysosome-related organelles complex 1 subunit 6	1	0	0	0	0	0	0	0	0	0	0	0	0	0	0	0	0	6594900	3636200	0	0	0	0	0	0	0	0	0	0	0	0	0	0	0	0	0	0	7262700	4444600	0	0
P53004	BLVRA	Biliverdin reductase A	10	0	0	0	0	0	0	0	0	0	0	294700000	117410000	130190000	43963000	162270000	54731000	211300000	207670000	159860000	93362000	0	0	0	0	0	0	0	0	0	0	169230000	113170000	177130000	233130000	212050000	73500000	206920000	167040000	255690000	63985000
P30043	BLVRB	Flavin reductase (NADPH)	7	0	0	0	0	0	0	2660800	0	0	0	339770000	185380000	188760000	36389000	524650000	238010000	270340000	129060000	197300000	160290000	0	0	0	0	0	0	29638000	0	0	0	335540000	232600000	294230000	106010000	542510000	321090000	296310000	132920000	313870000	244570000
P13497	BMP1	Bone morphogenetic protein 1	11	0	0	0	0	0	0	0	0	0	0	36515000	471010000	0	7953500	0	106620000	0	323790000	0	57871000	0	0	0	0	0	0	0	0	0	0	31151000	543760000	0	52592000	0	90160000	0	455900000	0	63234000
Q9H3K6	BOLA2	BolA-like protein 2	4	0	0	0	0	0	0	0	0	0	0	162850000	88524000	67190000	22896000	142290000	66762000	146700000	96521000	85627000	56062000	0	0	0	0	0	0	0	0	0	0	134830000	76677000	81034000	184620000	93218000	88376000	131390000	115520000	108800000	71687000
Q14137	BOP1	Ribosome biogenesis protein BOP1	5	0	0	0	0	0	0	0	0	0	0	40223000	28221000	5827200	4317800	36979000	39303000	12768000	17925000	1311900	21935000	0	0	0	0	0	0	0	0	0	0	18407000	28826000	13384000	50277000	22687000	30054000	18324000	31243000	10256000	28269000
P07738	BPGM	Bisphosphoglycerate mutase	5	0	0	0	0	0	0	0	0	0	0	195120000	81443000	89320000	51317000	106020000	46714000	87526000	90356000	55689000	53204000	0	0	0	0	0	0	0	0	0	0	164660000	91469000	103710000	167170000	109240000	72213000	89401000	71739000	99329000	88679000
O95861	BPNT1	3'(2'),5'-bisphosphate nucleotidase 1	8	0	0	0	0	0	0	0	0	0	0	151130000	31923000	77515000	14932000	115130000	20579000	151490000	26493000	142930000	40910000	0	0	0	0	0	0	0	0	0	0	169770000	34129000	101660000	42902000	209630000	32993000	129540000	45458000	140020000	45153000
Q9NX62	BPNT2	Golgi-resident adenosine 3',5'-bisphosphate 3'-phosphatase	5	12839000	0	0	0	0	0	0	0	0	0	61464000	95502000	59390000	0	57095000	64128000	80564000	64427000	26529000	28785000	264210000	0	0	0	0	0	0	0	0	0	67394000	83435000	78201000	0	59260000	74307000	88829000	67497000	60341000	68731000
P46736	BRCC3	Lys-63-specific deubiquitinase BRCC36	3	0	0	0	0	0	0	0	0	0	0	43352000	39811000	14539000	0	50768000	30727000	38829000	39928000	6291800	0	0	0	0	0	0	0	0	0	0	0	41119000	47438000	35313000	0	44433000	40496000	35577000	50200000	19966000	0
Q8TDN6	BRIX1	Ribosome biogenesis protein BRX1 homolog	8	0	0	0	0	0	0	0	0	0	0	170950000	368870000	146530000	0	117680000	170050000	156920000	279740000	84569000	61512000	0	0	0	0	0	0	0	0	0	0	177970000	349500000	294830000	0	204050000	255750000	146610000	233830000	149430000	58567000
Q5VW32	BROX	BRO1 domain-containing protein BROX	3	0	0	0	0	0	0	0	0	0	0	75386000	41889000	27391000	0	40990000	0	34495000	17686000	14164000	0	0	0	0	0	0	0	0	0	0	0	49203000	46858000	39033000	0	41192000	0	51113000	21278000	47424000	0
P35613	BSG	Basigin	8	37112000	65881000	121760000	20122000	17911000	23854000	18643000	0	7469200	0	1930300000	2095200000	1287900000	1074000000	1170100000	1740400000	1701200000	1898600000	1116000000	1404800000	454190000	563510000	926400000	226530000	50598000	572640000	68108000	0	60080000	0	2381100000	1627400000	2557900000	3145200000	1618900000	2862500000	2072900000	2469500000	1405800000	2687400000
Q10588	BST1	ADP-ribosyl cyclase/cyclic ADP-ribose hydrolase 2	11	38727000	22304000	25552000	0	11407000	0	14890000	6483200	18344000	0	377600000	538680000	309450000	62417000	116150000	212790000	514880000	747210000	317120000	125310000	564280000	381070000	224180000	0	56080000	0	126800000	94280000	201750000	0	273610000	572420000	567960000	171940000	96381000	241880000	665140000	665220000	468350000	161060000
Q9P203	BTBD7	BTB/POZ domain-containing protein 7	1	0	0	0	0	0	0	0	0	0	0	0	0	0	0	0	0	0	0	0	0	0	0	0	0	0	0	0	0	0	0	0	0	0	0	0	0	0	0	0	0
P20290	BTF3	Transcription factor BTF3	5	0	0	0	0	0	0	12895000	0	0	0	459750000	264850000	301690000	0	516560000	211760000	493180000	223070000	297660000	7664800	0	0	0	0	0	0	78246000	0	0	0	583340000	169350000	302290000	0	804630000	169260000	701420000	163400000	509040000	16325000
Q96K17	BTF3L4	Transcription factor BTF3 homolog 4	4	0	0	0	0	0	0	0	0	0	0	572850000	334550000	259920000	27654000	523170000	294780000	544880000	396080000	146490000	58245000	0	0	0	0	0	0	0	0	0	0	540060000	381560000	427400000	304170000	564670000	368710000	540970000	437220000	168950000	64821000
O43684	BUB3	Mitotic checkpoint protein BUB3	7	0	0	0	0	0	0	0	0	0	0	109480000	122640000	119150000	59486000	221910000	114450000	139950000	200780000	61297000	217500000	0	0	0	0	0	0	0	0	0	0	121330000	149470000	129100000	273780000	181780000	171780000	148780000	198890000	70055000	214080000
P41223	BUD31	Protein BUD31 homolog	1	0	0	0	0	0	0	0	0	0	0	13971000	0	8053300	0	16382000	8750700	15380000	11589000	10137000	0	0	0	0	0	0	0	0	0	0	0	13948000	0	12185000	0	18470000	12198000	16773000	14452000	17377000	0
Q7L1Q6	BZW1	Basic leucine zipper and W2 domain-containing protein 1	12	0	0	0	0	0	0	0	0	0	0	240680000	295510000	224960000	224700000	376840000	312050000	192170000	281170000	190820000	351960000	0	0	0	0	0	0	0	0	0	0	273800000	376600000	442940000	466470000	353420000	378840000	266290000	338770000	348430000	515680000
Q9Y6E2	BZW2	Basic leucine zipper and W2 domain-containing protein 2	3	0	0	0	0	0	0	0	0	0	0	27938000	24299000	18757000	13329000	22896000	19279000	34501000	23487000	19895000	4093100	0	0	0	0	0	0	0	0	0	0	26177000	20004000	22594000	66604000	27129000	19134000	27807000	21738000	24702000	10737000
Q9H0W9	C11orf54	Ester hydrolase C11orf54	5	0	0	0	0	0	0	0	0	0	0	43011000	19738000	38175000	6416600	22869000	6426600	73430000	40706000	56674000	15287000	0	0	0	0	0	0	0	0	0	0	51628000	35977000	57880000	25058000	25277000	14667000	70864000	42394000	62340000	26926000
Q9H3H3	C11orf68	UPF0696 protein C11orf68	7	0	0	0	0	0	0	0	0	0	0	38209000	0	43201000	7934500	83440000	4526500	52299000	0	95318000	23970000	0	0	0	0	0	0	0	0	0	0	27799000	0	67308000	25274000	64258000	13333000	68871000	0	184400000	24788000
Q7Z7L8	C11orf96	Uncharacterized protein C11orf96	3	0	0	0	0	0	0	0	0	0	0	9320800	91317000	0	0	0	126780000	0	150890000	0	0	0	0	0	0	0	0	0	0	0	0	92177000	120160000	0	0	0	132410000	0	132800000	0	0
Q96EU7	C1GALT1C1	C1GALT1-specific chaperone 1	1	0	0	0	0	0	0	0	0	0	0	0	0	25248000	0	30368000	12135000	0	0	16807000	15929000	0	0	0	0	0	0	0	0	0	0	0	0	40789000	0	36558000	17738000	0	0	25298000	23008000
Q9H425	C1orf198	Uncharacterized protein C1orf198	10	0	0	1699400000	0	0	0	0	0	0	0	686740000	98544000	293460000	22246000	699480000	122680000	479210000	89817000	331850000	75616000	0	0	10544000000	0	0	0	0	0	0	0	976700000	101360000	585110000	95828000	1181100000	145990000	627900000	106440000	266630000	261580000
Q07021	C1QBP	Complement component 1 Q subcomponent-binding protein, mitochondrial	5	0	0	0	0	0	0	0	0	0	0	212560000	302830000	195590000	9034000	384740000	385360000	397670000	449910000	224710000	203120000	0	0	0	0	0	0	0	0	0	0	298580000	456710000	209700000	98975000	499360000	509940000	304460000	462280000	267260000	310460000
P00736	C1R	Complement C1r subcomponent	5	3169300	0	10708000	0	18665000	0	18777000	0	12105000	0	0	10003000	0	20313000	9785800	42816000	0	27653000	0	50055000	57228000	0	87735000	0	100390000	0	79687000	0	123620000	0	0	38059000	0	158880000	32009000	29310000	0	25711000	0	130580000
P09871	C1S	Complement C1s subcomponent	8	9898200	0	0	0	42974000	0	29033000	0	28741000	0	7207200	6787000	9555900	12933000	7831900	43866000	6535500	63073000	0	32213000	125410000	0	0	0	251900000	0	125470000	0	254680000	0	16025000	79248000	36582000	126840000	103050000	57298000	23249000	24549000	0	140150000
P01024	C3	Complement C3	4	0	4008900	74088000	22834000	41955000	0	553250000	128150000	7442600	0	0	0	3268100	0	0	0	0	0	0	0	0	54007000	894070000	600840000	325280000	0	3940500000	819250000	381120000	0	0	0	136500000	0	0	0	0	0	0	0
Q9HBI5	C3orf14	Uncharacterized protein C3orf14	1	0	0	0	0	0	0	0	0	0	0	0	0	0	0	0	0	0	0	0	0	0	0	0	0	0	0	0	0	0	0	0	0	0	0	0	0	0	0	0	0
P0C0L4	C4A	Complement C4-A	2	0	0	0	0	0	0	0	0	31829000	0	0	0	0	0	0	0	0	0	0	0	0	0	0	0	0	0	0	0	0	0	0	0	0	0	0	0	0	0	0	0
A6NDU8	C5orf51	UPF0600 protein C5orf51	2	0	0	0	0	0	0	0	0	0	0	28669000	45017000	19318000	0	25414000	13071000	52991000	38332000	5319300	0	0	0	0	0	0	0	0	0	0	0	34455000	45548000	29508000	0	27707000	20701000	52268000	33871000	27823000	0
P13671	C6	Complement component C6	2	2448700	0	14977000	0	0	0	41707000	10275000	17923000	0	0	0	0	0	0	0	0	0	0	0	0	0	147280000	0	0	0	256800000	106280000	178470000	0	0	0	0	0	0	0	0	0	0	0
P07358	C8B	Complement component C8 beta chain	1	0	0	0	0	0	0	0	0	0	0	0	0	0	0	0	0	0	0	0	0	0	0	0	0	0	0	0	0	0	0	0	0	0	0	0	0	0	0	0	0
Q5T6V5	C9orf64	Queuosine salvage protein	3	0	0	0	0	0	0	0	0	0	0	0	0	27151000	0	7040300	0	67891000	6817400	32286000	0	0	0	0	0	0	0	0	0	0	0	0	0	42523000	0	23591000	0	47583000	27290000	46648000	0
O43570	CA12	Carbonic anhydrase 12	4	0	0	0	0	0	0	0	0	0	0	7817900	73082000	20417000	0	14765000	120200000	8810200	172180000	7247200	41204000	0	0	0	0	0	0	0	0	0	0	13433000	100100000	18973000	0	13728000	186480000	10747000	195690000	12687000	54239000
P54289	CACNA2D1	Voltage-dependent calcium channel subunit alpha-2/delta-1	20	21958000	41041000	54638000	9196700	10256000	10199000	14090000	6122100	3846900	0	316130000	308470000	287080000	177920000	382130000	441700000	482690000	380460000	180580000	174070000	465260000	475280000	590980000	219240000	84987000	176050000	47713000	69131000	89114000	0	430890000	415470000	254510000	488290000	274440000	420830000	362950000	355570000	278470000	268730000
Q9HB71	CACYBP	Calcyclin-binding protein	11	0	0	0	0	0	0	0	0	0	0	390070000	227880000	278370000	17059000	636630000	192990000	641810000	255600000	366970000	153680000	0	0	0	0	0	0	0	0	0	0	421620000	364030000	376320000	42071000	664030000	203350000	785750000	259500000	607850000	246510000
P27708	CAD	CAD protein	20	0	0	0	0	0	0	0	0	0	0	178000000	211740000	126280000	52704000	299610000	160930000	200740000	165890000	103760000	101200000	0	0	0	0	0	0	0	0	0	0	176900000	213260000	166240000	99131000	236720000	212150000	218740000	214060000	223430000	238050000
Q05682	CALD1	Caldesmon	28	30636000	58297000	54738000	12190000	0	8111200	6481800	0	0	0	27638000000	6806500000	15163000000	2910600000	24537000000	7121200000	25666000000	5486400000	20354000000	5537100000	116630000	173510000	230220000	36804000	0	17703000	6031000	0	0	0	33181000000	7348700000	24766000000	4639700000	27422000000	8056200000	31879000000	5024200000	34288000000	8332000000
C9JE79	CALD1	NA	1	0	0	0	0	0	0	0	0	0	0	0	0	0	0	46551000	0	39911000	0	60263000	0	0	0	0	0	0	0	0	0	0	0	0	0	0	0	52569000	0	43953000	0	103480000	0
Q8N5C1	CALHM5	Calcium homeostasis modulator protein 5	2	0	0	17672000	0	0	0	0	0	0	0	46085000	20628000	0	0	19405000	26910000	59782000	34997000	17938000	36301000	0	0	146020000	0	0	0	0	0	0	0	55192000	30157000	0	0	51853000	42046000	41926000	38999000	36224000	57508000
P0DP25	CALM3	Calmodulin-3	5	0	0	10429000	0	0	0	0	0	0	0	322380000	228500000	197900000	93868000	136120000	276830000	348860000	195110000	327960000	185230000	0	0	156710000	0	0	0	0	0	0	0	429650000	230470000	261840000	188210000	220980000	311500000	307000000	211430000	470410000	369140000
Q9NZT1	CALML5	Calmodulin-like protein 5	7	6980100	22440000	20350000	0	0	0	8016500	0	19188000	94296000	8837200	0	2662900	26367000	0	21784000	320300000	25537000	16925000	24211000	236000000	215370000	231050000	0	0	0	146130000	0	142350000	1149000000	8952800	0	41785000	73182000	0	21723000	342950000	18043000	33554000	43925000
P27797	CALR	Calreticulin	18	24177000	152170000	50738000	4368900	17861000	0	8443000	0	0	12952000	18030000000	9265900000	9547100000	5530500000	13814000000	10937000000	15562000000	10560000000	8054500000	7763900000	58853000	912600000	107020000	19868000	22382000	0	12201000	0	0	31794000	17809000000	10444000000	15097000000	13838000000	16899000000	14932000000	15235000000	12710000000	12945000000	15557000000
O43852	CALU	Calumenin	18	3020700	0	0	2017900	0	0	0	0	0	0	7722800000	3435400000	5128900000	1072500000	6441900000	3132300000	8057800000	2668000000	4648900000	1255600000	44956000	0	0	38853000	0	0	0	0	0	0	9598100000	4944400000	9332100000	865520000	7294500000	4323300000	8480000000	2309500000	7937900000	1393100000
Q13557	CAMK2D	Calcium/calmodulin-dependent protein kinase type II subunit delta	18	0	12512000	4794500	0	0	0	0	0	0	0	1211600000	1064100000	1168600000	560330000	1298500000	1450700000	832770000	1113000000	1835100000	1147600000	0	157860000	76744000	0	0	0	0	0	0	0	1538900000	1743700000	1725400000	1250700000	1628900000	1381700000	1262800000	1587000000	1999000000	1909200000
Q13555	CAMK2G	Calcium/calmodulin-dependent protein kinase type II subunit gamma	5	0	0	0	0	0	0	0	0	0	0	0	9275100	38881000	22001000	45423000	22795000	59703000	25572000	32991000	4180900	0	0	0	0	0	0	0	0	0	0	0	0	21947000	167460000	20408000	33960000	34836000	32509000	32883000	11157000
Q86VP6	CAND1	Cullin-associated NEDD8-dissociated protein 1	34	6241800	22884000	5128900	0	0	10821000	2884100	0	0	0	965140000	728940000	793370000	542000000	842030000	826390000	1387500000	1411400000	754180000	582120000	96256000	137010000	41691000	0	0	192250000	22264000	0	0	0	1398200000	1050000000	1511700000	755630000	866090000	1006900000	1807300000	1673100000	1480200000	818180000
P27824	CANX	Calnexin	24	7320300	17311000	16007000	0	3008600	0	5887300	0	3832300	0	4567200000	5117600000	2864600000	949690000	4083800000	4775000000	3654300000	4180100000	2925400000	2135500000	16369000	38608000	30381000	0	8245700	0	11352000	0	12625000	0	4703800000	7335200000	5189600000	892770000	4033500000	4775200000	3991200000	5762400000	5355900000	4356600000
Q01518	CAP1	Adenylyl cyclase-associated protein 1	32	14064000	9461200	19273000	19792000	0	0	31777000	0	8441300	0	9553000000	3667100000	7388800000	2300100000	6208000000	3269000000	6633700000	4423600000	6202100000	3551900000	105930000	75166000	85649000	78003000	0	0	33880000	0	62961000	0	10693000000	3708900000	8796200000	7895900000	7310900000	3899200000	8257800000	4083200000	11147000000	5318600000
P40123	CAP2	Adenylyl cyclase-associated protein 2	9	0	0	0	0	0	0	0	0	0	0	289330000	114280000	178960000	7913500	385960000	132830000	408920000	109580000	185980000	50639000	0	0	0	0	0	0	0	0	0	0	355490000	173310000	260370000	55927000	443950000	131340000	329040000	149540000	286260000	110300000
P40121	CAPG	Macrophage-capping protein	11	0	0	4564600	0	0	0	0	0	0	0	1063600000	359210000	535640000	535250000	398640000	174710000	901360000	517780000	386450000	174800000	0	0	71336000	0	0	0	0	0	0	0	844380000	406580000	891250000	898100000	438480000	244430000	1143000000	658840000	868480000	474340000
P07384	CAPN1	Calpain-1 catalytic subunit	27	0	0	0	15462000	0	0	1274100	2219300	0	0	1652600000	891650000	1184200000	324220000	1340800000	818700000	1426700000	953960000	943650000	424180000	0	0	0	370890000	0	0	10602000	24410000	0	0	1765600000	1038300000	1936200000	784820000	1622000000	1351700000	1788300000	883280000	1161400000	1168900000
P17655	CAPN2	Calpain-2 catalytic subunit	34	18231000	22632000	35828000	0	5824500	23564000	0	57541000	0	0	3536700000	2512100000	2978700000	961680000	3662800000	2532200000	3092500000	2670500000	4292600000	1774000000	125760000	134240000	166180000	0	25249000	106800000	0	189030000	0	0	4407900000	3772400000	3772100000	1899500000	3535600000	4105900000	2923000000	4014000000	6771800000	3872500000
O15484	CAPN5	Calpain-5	1	0	0	0	0	0	0	0	0	0	0	0	0	5232500	0	14345000	8918900	5515200	0	0	0	0	0	0	0	0	0	0	0	0	0	0	0	7811900	0	18218000	9789300	6836700	0	0	0
P04632	CAPNS1	Calpain small subunit 1	13	0	0	0	0	24068000	0	0	0	0	0	1295600000	1109900000	1049700000	881790000	1205100000	802180000	1873500000	783390000	872620000	686910000	0	0	0	0	55982000	0	0	0	0	0	1627400000	1317400000	2058300000	2812400000	1589600000	1087800000	1389500000	991460000	446130000	293830000
Q14444	CAPRIN1	Caprin-1	10	3100800	6634300	0	0	0	0	19202000	0	4031000	2612300	707270000	258380000	316300000	107470000	453340000	94431000	411610000	184140000	267880000	152950000	101870000	90348000	0	0	0	0	140370000	0	50227000	47957000	489150000	355210000	553150000	241560000	447880000	188410000	548910000	188960000	410070000	229420000
F8W927	CAPS2	NA	2	0	7153400	10282000	0	0	0	0	0	0	0	6846700000	637960000	556720000	0	735520000	460710000	5054900000	188070000	502970000	109890000	0	109740000	142890000	0	0	0	0	0	0	0	4568800000	1026300000	1438800000	0	1115800000	676740000	5045000000	382140000	1269800000	303780000
P52907	CAPZA1	F-actin-capping protein subunit alpha-1	14	7413800	17212000	18409000	0	8049200	0	0	0	0	0	2925200000	1825500000	1854800000	1054500000	2143200000	1777900000	2918300000	2455700000	1763100000	980130000	103060000	123160000	160040000	0	52475000	0	0	0	0	0	3206300000	2302400000	2809300000	1987300000	1942600000	2444800000	3099500000	2840600000	2591300000	2077500000
P47755	CAPZA2	F-actin-capping protein subunit alpha-2	12	0	0	0	0	4265000	0	5678100	0	12182000	0	1475700000	911190000	707820000	201310000	1155700000	789830000	1241700000	979170000	783990000	627000000	0	0	0	0	41563000	0	43391000	0	308230000	0	1555700000	1132900000	807340000	466520000	833670000	1263000000	1372000000	1297000000	1380700000	878670000
P47756	CAPZB	F-actin-capping protein subunit beta	1	0	0	0	0	0	0	0	0	0	0	144940000	94035000	79550000	0	115590000	77754000	94319000	117900000	106950000	0	0	0	0	0	0	0	0	0	0	0	136720000	109610000	117990000	0	133140000	108500000	105940000	146980000	187310000	0
B1AK87	CAPZB	F-actin-capping protein subunit beta	17	0	0	11528000	17276000	0	0	0	0	0	0	3303000000	1971900000	2210100000	780620000	2411500000	1918100000	3025400000	1746500000	1996000000	2207700000	0	0	50860000	89849000	0	0	0	0	0	0	3649400000	2638100000	3701800000	1579400000	2897200000	3158000000	3511600000	2857100000	3789900000	2735300000
Q96LW7	CARD19	Caspase recruitment domain-containing protein 19	3	0	0	0	0	0	0	0	0	0	0	12529000	9574500	25300000	20164000	15904000	39397000	25046000	63082000	4936200	37199000	0	0	0	0	0	0	0	0	0	0	37910000	32718000	27947000	39164000	25851000	40227000	35345000	61055000	27177000	45181000
Q9Y2V2	CARHSP1	Calcium-regulated heat-stable protein 1	3	0	0	0	0	0	0	0	0	0	0	55181000	26299000	70029000	0	78972000	21087000	146090000	52135000	52553000	0	0	0	0	0	0	0	0	0	0	0	70689000	43726000	77432000	0	76005000	53770000	132690000	56155000	115060000	0
Q86X55	CARM1	Histone-arginine methyltransferase CARM1	8	0	0	0	0	0	0	0	0	0	0	218470000	133070000	103950000	39783000	196000000	144250000	127000000	167270000	74840000	95391000	0	0	0	0	0	0	0	0	0	0	205600000	133630000	148240000	167970000	201520000	167510000	158830000	145290000	110790000	179250000
P49589	CARS1	Cysteine--tRNA ligase, cytoplasmic	23	0	0	0	0	0	5397200	0	0	0	0	494770000	251760000	669960000	296780000	508850000	245760000	738090000	523060000	529910000	226820000	0	0	0	0	0	172520000	0	0	0	0	605110000	441790000	730400000	760450000	405530000	426180000	776620000	490960000	645220000	505810000
E9PLP0	CARS1	NA	2	0	0	0	0	0	0	0	0	0	0	0	0	0	2133100	22759000	0	0	0	0	0	0	0	0	0	0	0	0	0	0	0	0	0	0	25901000	4928100	0	0	0	0	0
Q9HA77	CARS2	Probable cysteine--tRNA ligase, mitochondrial	6	5260400	0	0	0	0	0	0	0	0	0	114590000	144860000	42881000	5903300	137910000	74984000	61135000	25547000	39940000	109990000	108030000	0	0	0	0	0	0	0	0	0	107650000	145820000	44457000	26419000	134390000	107780000	66163000	35499000	57475000	190150000
O14936	CASK	Peripheral plasma membrane protein CASK	9	0	0	0	0	0	0	0	0	7168100	0	11529000	57872000	80343000	77937000	91052000	113050000	113160000	139620000	73315000	107150000	0	0	0	0	0	0	0	0	122570000	0	88136000	49416000	124020000	193750000	76815000	104970000	68443000	78787000	43610000	200860000
P31944	CASP14	Caspase-14	3	0	4470400	0	789040	0	0	6922300	0	0	41152000	0	0	0	16859000	0	6649600	0	11068000	0	0	0	21852000	0	10605000	0	0	20486000	0	0	429230000	0	0	0	19810000	0	7416600	0	9532400	0	0
P42574	CASP3	Caspase-3	2	0	0	0	3092400	0	0	0	0	0	0	36556000	18953000	15181000	3857200	27777000	19793000	31616000	22518000	28649000	802310	0	0	0	53127000	0	0	0	0	0	0	32269000	19564000	23190000	31716000	30340000	24394000	30734000	24296000	43686000	11695000
E9PCH5	CAST	Calpain inhibitor	1	0	0	0	0	0	0	0	0	0	0	0	0	18539000	0	30096000	17441000	25552000	20914000	0	0	0	0	0	0	0	0	0	0	0	0	0	0	28371000	0	34319000	24069000	28414000	24963000	0	0
P20810	CAST	Calpastatin	15	0	0	0	0	0	0	0	0	4175100	0	722780000	307390000	348400000	71681000	696800000	322340000	459830000	241280000	386910000	87620000	0	0	0	0	0	0	0	0	72977000	0	714420000	367270000	420060000	283070000	731700000	314980000	569100000	301650000	555290000	189130000
P04040	CAT	Catalase	23	3421000	8352300	4852600	3505200	6287800	3293500	7147700	411730	4582400	20938000	924670000	613800000	554720000	407860000	804390000	457150000	650680000	505750000	517250000	695330000	49040000	67567000	69538000	102760000	71431000	99653000	64133000	4350800	66496000	322020000	902600000	559050000	316180000	1086700000	753150000	424730000	561240000	540640000	889400000	1244700000
C9JKI3	CAV1	Caveolin	1	0	0	0	0	0	0	0	0	0	0	0	0	0	61113000	37397000	61072000	0	94004000	0	88846000	0	0	0	0	0	0	0	0	0	0	0	0	0	151400000	46535000	87876000	0	118410000	0	121120000
Q03135	CAV1	Caveolin-1	6	8653600	26315000	47599000	0	0	0	0	0	0	0	341980000	1933000000	838310000	696510000	1843100000	1307900000	1670800000	1497200000	911910000	819500000	236450000	390480000	438330000	0	0	0	0	0	0	0	551460000	2585200000	1090600000	608600000	1781100000	1614700000	2125700000	1995400000	1186600000	861840000
Q6NZI2	CAVIN1	Caveolae-associated protein 1	18	306630	6695400	47851000	0	22582000	0	0	6639700	529940	0	6545400000	7114500000	5496300000	2487400000	8200500000	9150000000	6229600000	6487900000	4683900000	7780900000	2860800	22964000	167590000	0	29786000	0	0	23650000	8522200	0	6547500000	9114800000	12827000000	3344000000	9541800000	11394000000	5233500000	6175500000	7810500000	15562000000
Q969G5	CAVIN3	Caveolae-associated protein 3	12	0	0	268050000	1703700	0	0	0	0	0	0	1411600000	1658300000	1368100000	807020000	1998900000	2136200000	1511800000	1604900000	997600000	2353400000	0	0	2702300000	44348000	0	0	0	0	0	0	1360600000	1915300000	2389400000	1695700000	2147500000	2633600000	1216700000	2472800000	1482600000	4416700000
Q13951	CBFB	Core-binding factor subunit beta	2	0	0	0	0	0	0	0	0	0	0	65293000	16542000	0	0	0	0	0	0	0	0	0	0	0	0	0	0	0	0	0	0	50689000	33948000	0	0	0	0	0	0	0	0
Q13191	CBLB	E3 ubiquitin-protein ligase CBL-B	1	0	0	0	0	0	0	0	0	0	0	13289000	5782300	5103200	0	9117000	6167800	10637000	6684700	0	0	0	0	0	0	0	0	0	0	0	0	12298000	7163200	7819800	0	10410000	8707100	11844000	8334300	0	0
P16152	CBR1	Carbonyl reductase [NADPH] 1	14	0	8670900	6612000	1806100	0	0	0	0	0	0	1810100000	690670000	1391200000	110560000	1838100000	864360000	1939300000	1108500000	843460000	508090000	0	87907000	48044000	52093000	0	0	0	0	0	0	2425000000	1136500000	2430100000	244210000	1972600000	1285200000	2839600000	2233500000	2053000000	759340000
O75828	CBR3	Carbonyl reductase [NADPH] 3	9	0	0	4626000	4237600	0	0	0	0	0	0	328170000	89599000	144340000	121460000	301340000	147530000	266860000	312660000	135760000	190030000	0	0	68890000	121930000	0	0	0	0	0	0	309390000	113500000	193170000	234970000	319220000	173160000	185140000	275630000	195060000	224760000
P35520	CBS	Cystathionine beta-synthase	7	0	0	0	1246000	0	0	0	0	0	0	49368000	4336900	42616000	895010	25524000	8744000	81900000	13973000	37884000	0	0	0	0	35753000	0	0	0	0	0	0	30640000	15972000	44881000	10833000	38312000	24951000	77677000	12509000	68071000	0
P83916	CBX1	Chromobox protein homolog 1	2	0	0	0	0	0	0	0	0	0	0	14963000	32207000	0	0	19964000	15634000	29353000	27573000	31037000	0	0	0	0	0	0	0	0	0	0	0	17560000	45200000	0	0	27058000	24054000	29806000	28890000	43753000	0
Q13185	CBX3	Chromobox protein homolog 3	7	0	0	0	0	0	0	4013100	0	0	15919000	463390000	460470000	217040000	88048000	411370000	466500000	434150000	523580000	128880000	341870000	0	0	0	0	0	0	52047000	0	0	195450000	373040000	462200000	318130000	456420000	442820000	527070000	443540000	538580000	309620000	475400000
Q6P1N0	CC2D1A	Coiled-coil and C2 domain-containing protein 1A	7	0	0	0	0	0	0	0	0	0	0	16280000	4476400	30048000	2798200	15070000	0	35188000	2763100	22270000	22357000	0	0	0	0	0	0	0	0	0	0	0	0	30628000	15723000	24126000	0	27144000	16813000	26327000	32288000
Q5T0F9	CC2D1B	Coiled-coil and C2 domain-containing protein 1B	1	0	0	0	0	0	0	0	0	0	0	18695000	0	0	0	0	0	0	0	0	0	0	0	0	0	0	0	0	0	0	0	18695000	0	0	0	0	0	0	0	0	0
Q8IX12	CCAR1	Cell division cycle and apoptosis regulator protein 1	8	0	0	0	0	0	0	0	0	0	0	35183000	116270000	43789000	15669000	67885000	143230000	54893000	95783000	14174000	55010000	0	0	0	0	0	0	0	0	0	0	43292000	137320000	44891000	50447000	61734000	142790000	45582000	138380000	40155000	80900000
Q8N163	CCAR2	Cell cycle and apoptosis regulator protein 2	11	0	0	2440800	0	0	0	3519200	0	0	0	125280000	190730000	122680000	67524000	206770000	260660000	224940000	418030000	75403000	103630000	0	0	40491000	0	0	0	37310000	0	0	0	126320000	346290000	115920000	115870000	208720000	417180000	208780000	348480000	148510000	176960000
Q96CT7	CCDC124	Coiled-coil domain-containing protein 124	2	0	0	0	0	0	0	0	0	0	0	52300000	9640100	68232000	0	48771000	0	48958000	15968000	35591000	0	0	0	0	0	0	0	0	0	0	0	63239000	13631000	50449000	0	66596000	0	65192000	23600000	73896000	0
Q96BQ5	CCDC127	Coiled-coil domain-containing protein 127	1	0	0	0	0	0	0	0	0	0	0	0	0	0	0	0	0	0	0	0	0	0	0	0	0	0	0	0	0	0	0	0	0	0	0	0	0	0	0	0	0
O60826	CCDC22	Coiled-coil domain-containing protein 22	10	0	0	3569500	0	0	0	0	0	0	0	104010000	101080000	66260000	93720000	50395000	77709000	143390000	111250000	59239000	49890000	0	0	76240000	0	0	0	0	0	0	0	127060000	115190000	73418000	269690000	86687000	103230000	68809000	150680000	73116000	69932000
Q96A33	CCDC47	Coiled-coil domain-containing protein 47	13	8228900	0	31085000	16720000	15158000	0	27789000	28392000	0	0	289440000	609640000	193650000	133500000	289050000	148580000	256950000	167350000	97725000	195480000	395460000	0	561240000	588730000	348950000	0	419900000	550100000	0	0	218830000	179520000	76927000	198030000	196650000	187220000	188160000	166480000	136130000	126420000
Q96ER9	CCDC51	Mitochondrial potassium channel	1	0	0	0	0	0	0	0	0	0	0	10484000	7979600	3139400	6873800	12918000	10166000	7394300	10214000	3051000	6259600	0	0	0	0	0	0	0	0	0	0	10484000	9331200	4757900	16524000	14589000	14194000	8143000	12485000	5238900	9836100
Q4VC31	CCDC58	Coiled-coil domain-containing protein 58	2	0	0	0	0	0	0	0	0	0	0	16122000	13112000	14561000	0	15931000	16867000	52703000	22073000	14388000	0	0	0	0	0	0	0	0	0	0	0	21187000	20661000	24787000	0	22381000	25606000	43876000	27407000	18885000	0
Q16204	CCDC6	Coiled-coil domain-containing protein 6	8	0	0	0	0	0	31453000	0	0	0	0	193800000	70302000	136160000	11156000	253520000	30420000	209860000	62397000	59123000	51093000	0	0	0	0	0	0	0	0	0	0	200180000	88989000	169120000	106880000	174570000	93193000	199080000	70157000	79007000	86404000
Q76M96	CCDC80	Coiled-coil domain-containing protein 80	4	8205700	0	10982000	1241900	0	0	11760000	0	0	0	13104000	21135000	12169000	30139000	39555000	58698000	37802000	46217000	7509100	6727800	172490000	0	169990000	19839000	0	0	113970000	0	0	0	20627000	38903000	18705000	60096000	24370000	47787000	20866000	38348000	9485900	8409300
Q567U6	CCDC93	Coiled-coil domain-containing protein 93	8	0	0	0	0	0	0	0	0	0	0	62484000	49407000	77281000	40759000	42480000	56486000	52166000	57678000	28891000	48959000	0	0	0	0	0	0	0	0	0	0	64501000	70739000	66288000	98463000	44206000	85920000	50295000	75291000	49264000	109170000
P29279	CCN2	CCN family member 2	7	0	0	0	0	0	0	0	0	0	0	195660000	7571600	135990000	2908400	288590000	20185000	222010000	0	109720000	13212000	0	0	0	0	0	0	0	0	0	0	175610000	18024000	112600000	16016000	495000000	21113000	150220000	0	178720000	30730000
O95273	CCNDBP1	Cyclin-D1-binding protein 1	1	0	0	0	0	0	0	0	0	0	0	9012600	0	7419100	0	8253800	0	6138400	0	5595700	0	0	0	0	0	0	0	0	0	0	0	9012600	0	11244000	0	9321000	0	6760000	0	9608300	0
Q8ND76	CCNY	Cyclin-Y	2	0	0	0	0	2873500	0	0	0	0	0	0	0	20899000	6226100	24653000	25116000	29439000	0	0	0	0	0	0	0	32487000	0	0	0	0	0	0	0	25133000	24891000	22477000	34796000	24585000	0	0	0
Q9H7U1	CCSER2	Serine-rich coiled-coil domain-containing protein 2	1	0	0	0	0	0	0	0	0	0	0	0	0	0	54111000	0	0	0	0	0	0	0	0	0	0	0	0	0	0	0	0	0	0	0	130080000	0	0	0	0	0	0
P78371	CCT2	T-complex protein 1 subunit beta	31	7280300	12633000	7768800	0	4433000	0	0	0	765480	0	4272100000	2797400000	2321400000	1874700000	3365400000	2592600000	3940200000	3181300000	1761700000	1557100000	76770000	111270000	43217000	0	21759000	0	0	0	7097100	0	5633500000	4553300000	2633300000	4058700000	3214800000	3332300000	5221600000	3764000000	3261400000	2759500000
P49368	CCT3	T-complex protein 1 subunit gamma	27	6516500	26966000	6534800	685490	6999600	0	0	17253000	0	8054000	3137000000	2431000000	2015500000	480820000	2830900000	2477600000	2929300000	2304800000	1852000000	1937200000	739230000	1497400000	713870000	128140000	350620000	0	0	1445000000	0	446770000	37162000000	31127000000	44314000000	14737000000	37783000000	35435000000	39239000000	36995000000	34442000000	33570000000
P50991	CCT4	T-complex protein 1 subunit delta	24	9940400	13799000	20285000	8984900	739500	0	20535000	0	0	0	2574400000	1762000000	1507300000	974070000	2161100000	1291600000	3646800000	1855900000	1163500000	1869200000	29331000	85437000	22707000	314050000	10206000	0	262660000	0	0	0	3802300000	3138500000	2301000000	1450900000	2360800000	1961500000	3841800000	2105500000	1752900000	2556100000
P48643	CCT5	T-complex protein 1 subunit epsilon	26	5469900	8917300	9267000	0	30994000	0	0	0	0	0	2649900000	1871700000	1565900000	488800000	3442700000	1817500000	2742300000	1915900000	1531800000	1054100000	84570000	53979000	70477000	0	211460000	0	0	0	0	0	2566000000	2618000000	2097300000	730130000	2804900000	2229800000	3032200000	2309500000	3168200000	2398200000
P40227	CCT6A	T-complex protein 1 subunit zeta	19	1139800	0	4429300	749730	0	0	0	0	0	9768800	2355500000	1313100000	1339700000	910070000	2042300000	1446900000	2472600000	1472200000	1057400000	1288400000	21494000	0	39098000	15388000	0	0	0	0	0	80981000	3173500000	2055200000	2456100000	1020000000	2507300000	2394600000	1172100000	1973400000	2267100000	2324300000
Q99832	CCT7	T-complex protein 1 subunit eta	34	4461500	1947800	0	2905100	3237800	0	0	5327100	43430000	0	2533000000	2222300000	1542000000	1177100000	2429800000	1872300000	2171100000	1976400000	1394000000	1593300000	63190000	14365000	0	35218000	17355000	0	0	76924000	250020000	0	3527100000	2936700000	2334000000	1723500000	2502000000	2349600000	3255100000	2007200000	2588200000	2552400000
P50990	CCT8	T-complex protein 1 subunit theta	35	0	1768700	4928700	0	0	0	6188200	0	0	0	3295500000	2968200000	2235000000	1218100000	2990300000	1987300000	2754500000	2271100000	2039600000	2449800000	0	23648000	34697000	0	0	0	42012000	0	0	0	3711000000	2550900000	2182100000	1425000000	4616900000	1743400000	3852000000	4514500000	3389200000	3821500000
P86790	CCZ1B	Vacuolar fusion protein CCZ1 homolog B	4	0	0	0	0	0	0	0	0	0	0	0	0	17099000	0	39807000	14599000	31357000	26411000	0	0	0	0	0	0	0	0	0	0	0	0	0	0	27006000	0	30190000	23951000	31174000	37736000	0	0
Q6YHK3	CD109	CD109 antigen	12	586020	0	0	0	1625600	0	0	0	0	0	0	33365000	59010000	24400000	26392000	173150000	13552000	250270000	17145000	10646000	13599000	0	0	0	15446000	0	0	0	0	0	0	42105000	42150000	22455000	16614000	284900000	19344000	372940000	13390000	8218500
Q5ZPR3	CD276	CD276 antigen	3	12627000	0	0	0	0	0	0	0	0	0	60068000	172340000	133490000	199330000	37696000	323460000	24251000	31761000	13055000	28094000	209590000	0	0	0	0	0	0	0	0	0	69076000	200010000	110250000	476970000	48953000	257380000	30711000	44643000	26167000	86900000
P16070	CD44	CD44 antigen	7	89667000	194570000	258100000	12886000	190670000	38102000	21451000	57216000	56526000	29125000	2701100000	3671800000	2201700000	1209900000	2524000000	3440800000	1817800000	3027600000	1240500000	1960000000	1385700000	1960300000	2861300000	287390000	1118600000	798410000	108180000	530140000	624830000	642440000	3036000000	4625400000	3650400000	2040300000	2856700000	4315300000	1919600000	4227100000	2119600000	3402000000
Q08722	CD47	Leukocyte surface antigen CD47	2	0	0	0	0	0	0	0	0	0	0	116170000	185480000	163080000	238310000	143640000	184050000	57847000	191370000	82495000	298580000	0	0	0	0	0	0	0	0	0	0	77314000	167650000	190720000	913570000	125970000	170470000	25962000	181740000	109810000	364130000
P08174	CD55	Complement decay-accelerating factor	2	0	0	0	0	0	0	0	0	0	0	0	76290000	11269000	0	0	23456000	0	0	10282000	48046000	0	0	0	0	0	0	0	0	0	0	0	61949000	31725000	0	0	43932000	0	0	27885000	66703000
P13987	CD59	CD59 glycoprotein	4	78183000	29322000	301640000	13400000	117260000	0	61883000	0	14470000	0	676940000	448840000	252900000	285670000	830430000	612000000	691090000	564080000	609260000	516510000	1195100000	321820000	2788300000	322150000	768740000	0	363280000	0	193190000	0	551330000	526620000	657480000	603720000	851720000	781170000	669020000	556110000	1032000000	665170000
P08962	CD63	CD63 antigen	2	0	0	47986000	7542800	39383000	0	0	0	0	0	448450000	339880000	505740000	433150000	662320000	527940000	565500000	462560000	101840000	238110000	0	0	555950000	198080000	286340000	0	0	0	0	0	517530000	430900000	679940000	916860000	634640000	790490000	704930000	604920000	175710000	406300000
P60033	CD81	CD81 antigen	4	53218000	10972000	234910000	0	116790000	14330000	54883000	0	66394000	0	540110000	279230000	451030000	47244000	722400000	346330000	449410000	436760000	306910000	258610000	1297500000	236480000	1876100000	0	949560000	359700000	276510000	0	658480000	0	574810000	333490000	670340000	152490000	861920000	482780000	530830000	480780000	634710000	408070000
P21926	CD9	CD9 antigen	2	48379000	0	0	0	0	0	0	0	0	0	222350000	355640000	205270000	81854000	201850000	694280000	100910000	473110000	161890000	271090000	949910000	0	0	0	0	0	0	0	0	0	236170000	401360000	296770000	245320000	284250000	914780000	114320000	577710000	246690000	363960000
P32320	CDA	Cytidine deaminase	2	0	0	0	0	0	0	0	0	0	0	0	0	25411000	0	56699000	13718000	43903000	0	40349000	15274000	0	0	0	0	0	0	0	0	0	0	0	0	45408000	0	63728000	28504000	52844000	0	46449000	26395000
Q16543	CDC37	Hsp90 co-chaperone Cdc37	12	0	25591000	1847500	0	0	0	0	0	0	0	913710000	214450000	568390000	373210000	740700000	195760000	739110000	208390000	530360000	135910000	0	397630000	34303000	0	0	0	0	0	0	0	909350000	192680000	656700000	921560000	966910000	330230000	741680000	200470000	791240000	243930000
P60953	CDC42	Cell division control protein 42 homolog	8	10589000	4814100	11075000	0	15144000	0	12829000	815150	6556900	0	363520000	606150000	906380000	54605000	1197200000	547130000	375300000	457460000	508030000	521570000	162640000	32948000	119500000	0	131500000	0	41371000	3855600	72729000	0	541100000	740260000	1134400000	51590000	1213700000	551960000	624970000	731610000	800860000	944780000
Q5VT25	CDC42BPA	Serine/threonine-protein kinase MRCK alpha	6	0	0	0	0	0	0	0	0	0	0	113760000	14709000	9959100	0	14931000	11255000	28515000	9713300	9978600	0	0	0	0	0	0	0	0	0	0	0	61294000	40376000	43848000	0	28525000	50421000	56428000	40862000	0	0
Q9Y5S2	CDC42BPB	Serine/threonine-protein kinase MRCK beta	18	0	0	0	0	0	0	0	0	19208000	0	157750000	327950000	149850000	182850000	117420000	404430000	221470000	227940000	70400000	191740000	0	0	0	0	0	0	0	0	379770000	0	312520000	409400000	202910000	159740000	251960000	408270000	280670000	374940000	238810000	423140000
Q00587	CDC42EP1	Cdc42 effector protein 1	3	0	0	0	0	0	0	0	0	0	0	69001000	10427000	48576000	6354100	60738000	19411000	61282000	11916000	45654000	0	0	0	0	0	0	0	0	0	0	0	78021000	17651000	66143000	34370000	49731000	24155000	62457000	20470000	58775000	0
O14613	CDC42EP2	Cdc42 effector protein 2	1	0	0	0	0	0	0	0	0	0	0	9193000	0	0	0	0	0	0	0	0	0	0	0	0	0	0	0	0	0	0	0	9193000	0	0	0	0	0	0	0	0	0
Q9UKI2	CDC42EP3	Cdc42 effector protein 3	5	0	0	0	0	0	0	0	0	0	0	95539000	0	22739000	14320000	52197000	0	0	0	4628900	0	0	0	0	0	0	0	0	0	0	0	70180000	0	43411000	58062000	46263000	0	0	0	13405000	0
Q9H3Q1	CDC42EP4	Cdc42 effector protein 4	1	0	0	0	0	0	0	0	0	0	0	4844100	4831500	2207700	3843700	8950800	4039900	2817300	4726700	2998100	2857600	0	0	0	0	0	0	0	0	0	0	5042200	5348700	3413700	9618100	10521000	5871300	3199800	6013800	4938800	4674000
Q99459	CDC5L	Cell division cycle 5-like protein	4	0	0	0	0	0	0	0	0	0	0	0	0	13245000	8588200	24583000	17331000	29431000	47153000	23194000	10758000	0	0	0	0	0	0	0	0	0	0	0	0	18937000	42184000	32277000	26459000	33232000	37969000	21422000	26974000
P55287	CDH11	Cadherin-11	6	0	0	0	0	0	0	0	0	0	0	220540000	100440000	105120000	0	194310000	66719000	208360000	179410000	106850000	35463000	0	0	0	0	0	0	0	0	0	0	234230000	181530000	193950000	0	181610000	89499000	199980000	200290000	166800000	49952000
P55290	CDH13	Cadherin-13	3	8758600	0	3965600	0	0	0	0	0	0	0	21342000	84618000	23100000	11875000	6877400	92120000	77500000	212360000	10094000	26683000	134600000	0	51453000	0	0	0	0	0	0	0	19155000	95393000	39246000	78471000	17297000	112740000	54525000	224780000	28009000	43162000
P19022	CDH2	Cadherin-2	5	0	0	0	0	0	0	0	0	0	0	98196000	25728000	6497300	0	5788900	0	108540000	8905000	60302000	0	0	0	0	0	0	0	0	0	0	0	99774000	23365000	38707000	0	23426000	0	90886000	12950000	89513000	0
O14735	CDIPT	CDP-diacylglycerol--inositol 3-phosphatidyltransferase	3	0	0	0	0	0	11799000	0	0	0	0	57791000	68146000	51630000	15138000	56699000	59685000	73760000	60942000	27966000	83779000	0	0	0	0	0	258700000	0	0	0	0	52649000	97271000	80959000	0	62431000	64406000	81181000	63677000	43159000	139020000
P11802	CDK4	Cyclin-dependent kinase 4	2	0	0	0	0	0	0	0	0	0	0	0	0	0	4981600	31817000	0	66214000	0	32917000	0	0	0	0	0	0	0	0	0	0	0	0	0	0	20640000	39428000	0	58369000	0	44513000	0
Q96JB5	CDK5RAP3	CDK5 regulatory subunit-associated protein 3	5	0	0	2876900	0	0	0	0	0	0	0	40463000	44739000	50861000	22820000	75524000	47959000	71569000	39111000	24146000	40718000	0	0	82463000	0	0	0	0	0	0	0	46937000	62878000	56463000	40532000	65152000	55394000	54327000	60962000	45251000	59725000
Q00534	CDK6	Cyclin-dependent kinase 6	5	0	0	0	0	0	0	0	0	7055000	0	23066000	7218300	29792000	0	43689000	26020000	37704000	21449000	10763000	29020000	0	0	0	0	0	0	0	0	95545000	0	45605000	19498000	24581000	0	39285000	22811000	32112000	20473000	24965000	39214000
O95674	CDS2	Phosphatidate cytidylyltransferase 2	2	0	0	0	0	0	0	0	0	0	0	7162300	17140000	0	0	0	35876000	0	34508000	4186000	32562000	0	0	0	0	0	0	0	0	0	0	21048000	28441000	0	0	0	37990000	0	31990000	19656000	38705000
Q15517	CDSN	Corneodesmosin	2	0	0	0	0	0	0	0	0	0	30459000	0	0	0	11213000	0	0	0	0	0	0	0	0	0	0	0	0	0	0	0	321470000	0	0	0	0	0	0	0	0	0	0
Q9UKY7	CDV3	Protein CDV3 homolog	5	1113800	0	0	0	0	511240	0	0	0	0	189060000	31924000	60936000	12813000	258570000	82257000	235450000	78251000	187820000	33667000	41674000	0	0	0	0	23004000	0	0	0	0	208700000	58531000	67934000	35995000	324920000	131550000	208750000	84035000	218580000	102620000
Q92879	CELF1	CUGBP Elav-like family member 1	6	0	0	0	0	0	0	0	0	0	0	100930000	45797000	20999000	46524000	92287000	58154000	74917000	74455000	64122000	81467000	0	0	0	0	0	0	0	0	0	0	109980000	71325000	72907000	113540000	74178000	74886000	84001000	82200000	96937000	88942000
Q8WUJ3	CEMIP	Cell migration-inducing and hyaluronan-binding protein	37	7268700	0	116950000	0	1967800	0	131260000	0	0	0	713940000	497190000	1307300000	94896000	149350000	728380000	460670000	473540000	734280000	199900000	111450000	0	746550000	0	23200000	0	506730000	0	0	0	1017800000	698870000	2881100000	244060000	198030000	839160000	275990000	585900000	801420000	261490000
P49454	CENPF	Centromere protein F	3	0	1287400000	163970000	5057800	0	0	0	0	0	1266900000	0	0	0	0	21036000	0	14889000	933310000	6759000	214850000	0	15193000000	1054300000	85525000	0	0	0	0	0	15024000000	0	0	0	0	0	0	5840300000	1331500000	4154700000	417560000
Q5SW79	CEP170	Centrosomal protein of 170 kDa	4	0	0	0	0	0	0	1753800	0	0	0	19594000	0	16221000	0	35625000	0	45319000	19307000	7254200	6615300	0	0	0	0	0	0	29913000	0	0	0	24424000	0	31152000	0	20961000	0	32468000	26333000	10422000	15892000
Q5VT06	CEP350	Centrosome-associated protein 350	2	0	0	0	0	0	0	0	0	0	0	0	0	0	0	0	0	0	0	100490000	0	0	0	0	0	0	0	0	0	0	0	0	0	0	0	0	0	0	0	172550000	0
Q5T4B2	CERCAM	Inactive glycosyltransferase 25 family member 3	8	0	0	0	0	0	0	0	0	0	0	104780000	8311100	83383000	10795000	218570000	6160300	105040000	20770000	39802000	0	0	0	0	0	0	0	0	0	0	0	124200000	27027000	103290000	45962000	139670000	24660000	143270000	27425000	75641000	0
Q96G23	CERS2	Ceramide synthase 2	6	0	0	0	0	0	0	0	0	0	0	91745000	88708000	17027000	8934400	51728000	42438000	43298000	0	54381000	25143000	0	0	0	0	0	0	0	0	0	0	59309000	56467000	56995000	36063000	59726000	60118000	53927000	0	87871000	70524000
P23141	CES1	Liver carboxylesterase 1	3	0	0	0	0	0	0	0	0	0	0	0	0	44874000	20170000	0	13049000	0	0	9813000	18025000	0	0	0	0	0	0	0	0	0	0	0	0	66612000	55520000	0	15047000	0	0	26281000	29426000
P41208	CETN2	Centrin-2	4	0	0	0	0	0	0	0	0	0	0	86917000	8624000	70063000	0	83585000	48619000	109650000	46465000	17093000	0	0	0	0	0	0	0	0	0	0	0	107360000	32040000	91113000	0	80887000	57627000	89746000	62845000	50745000	0
P23528	CFL1	Cofilin-1	15	181120000	178510000	264980000	30788000	239170000	26553000	51307000	26917000	66357000	12815000	15988000000	6404300000	9013400000	3061900000	12458000000	4455400000	18168000000	6194900000	16113000000	5501900000	1910200000	1601000000	1297300000	534080000	1804500000	459510000	210070000	134400000	648190000	115500000	19676000000	7330600000	16329000000	5380700000	15952000000	5680700000	21289000000	7410700000	30817000000	6770500000
Q9Y281	CFL2	Cofilin-2	5	4068800	0	2397500	3268300	0	0	0	0	0	0	644630000	126100000	329680000	34343000	441260000	110040000	390960000	103880000	427050000	122230000	53227000	0	26271000	88115000	0	0	0	0	0	0	650230000	156990000	311360000	36128000	470970000	106830000	421280000	66761000	863990000	175430000
Q9Y6H1	CHCHD2	Coiled-coil-helix-coiled-coil-helix domain-containing protein 2	2	0	0	0	0	0	0	0	0	0	0	52121000	40627000	30132000	8717200	62499000	35028000	53910000	47940000	43629000	15028000	0	0	0	0	0	0	0	0	0	0	56212000	51238000	49252000	22601000	76120000	52746000	49462000	63199000	55935000	25468000
Q9NX63	CHCHD3	MICOS complex subunit MIC19	7	0	0	0	0	0	0	0	0	0	0	190490000	241370000	204280000	397250000	225150000	464860000	262670000	573400000	166580000	467350000	0	0	0	0	0	0	0	0	0	0	187610000	270010000	347820000	916600000	292100000	514970000	203950000	586740000	247530000	800530000
Q14839	CHD4	Chromodomain-helicase-DNA-binding protein 4	6	0	0	0	0	0	0	0	0	0	0	0	7515200	18939000	0	58109000	59487000	54735000	62146000	25869000	29185000	0	0	0	0	0	0	0	0	0	0	0	0	0	0	0	0	0	0	0	0
P36222	CHI3L1	Chitinase-3-like protein 1	3	0	0	0	0	0	0	0	0	0	0	0	0	6861700	6960500	20692000	0	0	0	0	0	0	0	0	0	0	0	0	0	0	0	0	0	11545000	14644000	25606000	0	0	0	0	0
Q9BWS9	CHID1	Chitinase domain-containing protein 1	3	0	0	0	0	0	0	0	0	0	0	47914000	26796000	93275000	0	114740000	24641000	85822000	70382000	17724000	0	0	0	0	0	0	0	0	0	0	0	70093000	52348000	78857000	0	94893000	80583000	78741000	71637000	46471000	0
O43633	CHMP2A	Charged multivesicular body protein 2a	3	0	0	0	0	0	0	0	0	0	0	32213000	7094000	52392000	0	75539000	0	35753000	33464000	69323000	11799000	0	0	0	0	0	0	0	0	0	0	69193000	15119000	56463000	0	61797000	0	84574000	24751000	83535000	27636000
Q9Y3E7	CHMP3	Charged multivesicular body protein 3	5	0	0	0	0	0	0	0	0	0	0	63016000	0	47669000	16886000	37447000	3150700	49434000	5112300	20180000	22822000	0	0	0	0	0	0	0	0	0	0	68667000	0	42788000	0	32281000	13051000	67623000	16492000	45875000	26373000
Q9BY43	CHMP4A	Charged multivesicular body protein 4a	4	0	0	0	0	0	3769300	0	0	0	0	47688000	8764400	49677000	19499000	75065000	16717000	65005000	26591000	25354000	16748000	0	0	0	0	0	84830000	0	0	0	0	42221000	0	45958000	57008000	60718000	49362000	39365000	40116000	34578000	54012000
Q9H444	CHMP4B	Charged multivesicular body protein 4b	2	0	0	0	0	0	0	0	0	0	0	214280000	104610000	108560000	98935000	0	0	144280000	11821000	100600000	118300000	0	0	0	0	0	0	0	0	0	0	200490000	92791000	155730000	250220000	0	0	148410000	63828000	182700000	176780000
Q9NZZ3	CHMP5	Charged multivesicular body protein 5	5	0	0	0	0	11664000	0	0	0	0	0	91258000	15452000	64285000	0	22369000	41525000	130600000	75987000	58154000	13476000	0	0	0	0	108840000	0	0	0	0	0	93040000	40022000	70266000	0	34234000	53836000	118540000	83902000	90539000	45439000
Q96FZ7	CHMP6	Charged multivesicular body protein 6	3	0	0	0	0	0	0	0	0	0	0	55970000	34780000	49306000	25413000	82109000	70656000	69766000	57157000	54809000	95034000	0	0	0	0	0	0	0	0	0	0	83739000	52884000	82465000	45575000	135050000	86140000	58515000	59756000	79195000	111780000
Q9UHD1	CHORDC1	Cysteine and histidine-rich domain-containing protein 1	5	0	0	0	0	0	0	0	0	0	0	37900000	8242200	35225000	0	52370000	0	40115000	0	52387000	7659100	0	0	0	0	0	0	0	0	0	0	56401000	31955000	48608000	0	61849000	0	37702000	0	45458000	24256000
Q99653	CHP1	Calcineurin B homologous protein 1	2	0	0	0	0	0	0	0	0	0	0	63708000	56881000	12051000	0	0	0	0	15124000	0	9091500	0	0	0	0	0	0	0	0	0	0	37603000	44442000	22037000	0	0	0	0	22305000	0	23926000
Q9Y3Y2	CHTOP	Chromatin target of PRMT1 protein	2	0	0	0	0	0	0	0	0	0	0	27243000	13766000	37936000	0	52177000	57018000	53391000	28835000	11221000	16910000	0	0	0	0	0	0	0	0	0	0	49718000	27406000	40421000	0	46374000	60374000	45236000	43467000	31644000	34608000
O76071	CIAO1	Probable cytosolic iron-sulfur protein assembly protein CIAO1	3	0	0	0	0	0	0	0	0	0	0	22917000	0	8128000	0	40144000	5674100	28570000	39899000	22236000	7084500	0	0	0	0	0	0	0	0	0	0	25728000	0	25676000	0	39591000	20591000	26319000	27786000	27936000	24409000
Q14011	CIRBP	Cold-inducible RNA-binding protein	5	0	0	0	0	0	0	1002600	0	0	0	168270000	32734000	104850000	0	175060000	43131000	236850000	54800000	117600000	12097000	0	0	0	0	0	0	14460000	0	0	0	150390000	65647000	146920000	0	141770000	65574000	235350000	69436000	214920000	26939000
Q9NZ45	CISD1	CDGSH iron-sulfur domain-containing protein 1	4	0	0	0	0	0	0	7861900	13892000	0	0	47497000	98409000	20425000	18452000	57089000	189000000	87412000	328100000	56514000	174420000	0	0	0	0	0	0	41998000	72354000	0	0	66599000	139780000	52048000	104090000	94603000	230980000	93644000	400740000	75737000	217910000
Q8N5K1	CISD2	CDGSH iron-sulfur domain-containing protein 2	6	0	0	18317000	1139100	0	0	0	0	0	0	52065000	122680000	27618000	25958000	32306000	111100000	45261000	153090000	35931000	51811000	0	0	245030000	87398000	0	0	0	0	0	0	27668000	117820000	47433000	75656000	49827000	124810000	50263000	114710000	46509000	53942000
Q07065	CKAP4	Cytoskeleton-associated protein 4	36	8940600	14767000	9171600	951620	5205300	0	0	0	0	0	10985000000	10565000000	8465800000	6240200000	11114000000	14503000000	11796000000	13588000000	7179800000	15405000000	52853000	49673000	36024000	55619000	24743000	0	0	0	0	0	12497000000	13437000000	11351000000	13604000000	17328000000	14011000000	17034000000	17184000000	8923900000	25445000000
Q14008	CKAP5	Cytoskeleton-associated protein 5	17	0	0	0	0	0	0	0	0	0	0	90764000	56063000	88960000	7161100	210190000	147200000	207100000	56753000	132400000	35880000	0	0	0	0	0	0	0	0	0	0	179520000	123030000	152490000	117110000	158320000	112030000	135070000	98161000	158090000	72273000
P12277	CKB	Creatine kinase B-type	12	3762700	4616800	10140000	0	0	0	1486900	0	0	0	851220000	369320000	1000200000	38060000	835700000	408210000	700740000	392060000	677910000	169620000	64767000	37156000	115200000	0	0	0	14820000	0	0	0	1158300000	418430000	1493000000	80723000	1060500000	597680000	1012100000	389380000	1171600000	248120000
P06732	CKM	Creatine kinase M-type	10	0	0	0	0	0	0	0	0	0	0	1253800000	1428700000	22593000	126760000	0	234910000	7926200	132620000	0	0	0	0	0	0	0	0	0	0	0	0	1237200000	1829400000	56853000	229370000	0	276960000	13117000	78924000	0	0
P12532	CKMT1A	Creatine kinase U-type, mitochondrial	1	23708000	0	0	0	0	0	0	0	0	0	0	0	0	0	0	0	0	0	0	0	437250000	0	0	0	0	0	0	0	0	0	0	0	0	0	0	0	0	0	0	0
Q96S66	CLCC1	Chloride channel CLIC-like protein 1	2	0	0	0	0	0	0	0	0	0	0	6470100	0	6645500	7317300	0	1083700	10977000	1370500	1594900	0	0	0	0	0	0	0	0	0	0	0	20395000	0	6366000	10987000	0	4245200	8341100	4581900	8632600	0
P51798	CLCN7	H(+)/Cl(-) exchange transporter 7	3	0	0	0	0	0	0	0	0	0	0	17004000	44974000	0	5091900	10100000	16184000	11089000	14793000	6813500	8772700	0	0	0	0	0	0	0	0	0	0	11846000	22914000	0	16562000	14406000	28542000	16530000	22839000	14778000	18286000
Q9Y240	CLEC11A	C-type lectin domain family 11 member A	1	0	0	1476900	723490	0	0	0	0	0	0	0	8024400	50311000	0	0	0	0	9692400	31769000	0	0	0	21986000	22017000	0	0	0	0	0	0	0	7764400	66412000	0	0	0	0	9803000	53124000	0
O00299	CLIC1	Chloride intracellular channel protein 1	15	20466000	36994000	54491000	0	7816600	0	10754000	13478000	0	0	3841200000	1489400000	2272700000	729720000	2884600000	2031300000	3273700000	1988100000	2119700000	1153300000	356050000	399060000	471900000	0	24980000	0	22674000	42166000	0	0	3091100000	1010300000	4505900000	1758900000	4430000000	2462100000	2264000000	2384900000	4379700000	2008400000
O95833	CLIC3	Chloride intracellular channel protein 3	5	0	0	0	0	0	0	0	0	0	0	0	0	206090000	17608000	0	0	18756000	0	0	0	0	0	0	0	0	0	0	0	0	0	0	0	350510000	23020000	0	0	16080000	0	0	0
Q9Y696	CLIC4	Chloride intracellular channel protein 4	20	10533000	16172000	213410000	0	38120000	0	22274000	0	17506000	0	4772500000	2088400000	5092900000	1498600000	5050500000	2595900000	4168700000	2408500000	3793400000	1258200000	298380000	55365000	2456000000	0	239300000	0	155570000	0	78201000	0	5065100000	2964100000	7100300000	3363500000	7059900000	2977400000	4075600000	2691600000	4879400000	2953000000
Q14677	CLINT1	Clathrin interactor 1	7	0	0	0	0	0	0	0	0	0	0	91074000	43059000	75165000	0	119460000	22777000	151980000	55642000	87032000	5204700	0	0	0	0	0	0	0	0	0	0	25220000	64433000	112810000	0	107720000	56922000	131480000	64192000	78784000	57723000
P30622	CLIP1	CAP-Gly domain-containing linker protein 1	18	0	0	0	0	0	0	0	0	9893700	0	151690000	87273000	167400000	153350000	124520000	142800000	285500000	98296000	172630000	201470000	0	0	0	0	0	0	0	0	0	0	245090000	154280000	286940000	356170000	253140000	96106000	284770000	169160000	312310000	173270000
Q9H6B4	CLMP	CXADR-like membrane protein	3	0	0	4270100	0	0	0	0	0	0	0	38184000	27595000	63647000	0	81704000	48438000	29287000	48614000	0	0	0	0	51065000	0	0	0	0	0	0	0	91533000	63029000	54249000	0	46496000	49228000	36896000	67976000	0	0
O75503	CLN5	Ceroid-lipofuscinosis neuronal protein 5	3	0	0	0	0	0	0	0	0	0	0	29474000	12241000	8231900	0	11358000	6517800	36586000	31231000	16145000	0	0	0	0	0	0	0	0	0	0	0	33520000	15540000	21572000	0	21975000	17480000	31046000	23778000	19469000	0
P54105	CLNS1A	Methylosome subunit pICln	1	0	0	0	0	0	0	0	0	0	0	0	0	21417000	0	34922000	0	40419000	0	21613000	0	0	0	0	0	0	0	0	0	0	0	0	0	35047000	0	39953000	0	41042000	0	37476000	0
Q9H078	CLPB	Caseinolytic peptidase B protein homolog	2	0	24942000	0	0	0	0	0	0	0	0	8721900	13414000	14714000	0	10669000	15329000	20141000	4255500	16361000	14224000	0	0	0	0	0	0	0	0	0	0	11881000	17681000	15493000	0	13965000	14348000	18947000	9175300	21324000	19020000
Q16740	CLPP	ATP-dependent Clp protease proteolytic subunit, mitochondrial	5	0	0	0	0	0	0	0	0	0	0	150910000	104450000	27755000	0	115790000	67747000	126720000	110010000	12312000	0	0	0	0	0	0	0	0	0	0	0	120380000	142430000	57555000	0	82096000	141870000	102050000	118120000	52836000	0
O96005	CLPTM1	Cleft lip and palate transmembrane protein 1	3	0	0	0	0	0	0	0	0	0	0	64313000	0	7461900	0	31181000	0	15090000	0	9873600	0	0	0	0	0	0	0	0	0	0	0	27097000	0	24126000	0	30211000	0	29245000	0	33726000	0
Q96KA5	CLPTM1L	Cleft lip and palate transmembrane protein 1-like protein	3	0	0	1369900	0	0	0	0	4279200	0	0	56233000	0	21772000	12381000	26976000	0	21350000	18317000	6519900	0	0	0	16964000	0	0	0	0	30749000	0	0	46829000	0	18579000	44762000	14296000	0	30281000	29549000	32273000	0
O76031	CLPX	ATP-dependent Clp protease ATP-binding subunit clpX-like, mitochondrial	3	0	0	0	0	0	0	0	0	0	0	0	0	7412200	6349100	6744700	0	16666000	11802000	5986600	6173800	0	0	0	0	0	0	0	0	0	0	0	0	11524000	22211000	0	0	12211000	11578000	11024000	10709000
P09496	CLTA	Clathrin light chain A	2	0	0	0	0	0	0	0	0	0	0	120190000	187140000	153040000	38362000	48756000	165610000	59222000	198930000	16775000	151090000	0	0	0	0	0	0	0	0	0	0	163740000	296940000	183570000	112700000	73932000	188710000	90117000	195370000	57842000	125320000
P09497	CLTB	Clathrin light chain B	2	0	0	0	0	0	0	0	0	0	0	108100000	83300000	105700000	142620000	43415000	90997000	26984000	40347000	17451000	20353000	0	0	0	0	0	0	0	0	0	0	62217000	81587000	139830000	253240000	74954000	119800000	23262000	133550000	95806000	77034000
Q00610	CLTC	Clathrin heavy chain 1	90	68753000	233660000	147300000	22357000	47174000	26471000	21729000	0	15319000	0	18115000000	21995000000	13657000000	7311100000	15159000000	17644000000	19742000000	20117000000	11661000000	14563000000	308800000	1966300000	1069600000	52763000	65027000	29275000	13180000	0	29316000	0	12586000000	20189000000	13719000000	21937000000	11621000000	36611000000	32258000000	42196000000	12964000000	24751000000
P10909	CLU	Clusterin	9	0	0	10452000	0	10326000	0	30084000	0	13113000	0	29711000	381050000	0	190100000	0	275560000	7665300	788500000	7332500	169970000	0	0	72856000	0	97718000	0	160240000	0	106700000	0	20864000	501700000	0	312660000	0	295110000	13584000	1172500000	11669000	121400000
Q8NFW8	CMAS	N-acylneuraminate cytidylyltransferase	8	0	0	0	0	0	0	0	0	38844000	0	77175000	184320000	147590000	26823000	113590000	174610000	101770000	521800000	38681000	72372000	0	0	0	0	0	0	0	0	0	0	85481000	184770000	103020000	217900000	118800000	212770000	133260000	334340000	101870000	250800000
Q96DG6	CMBL	Carboxymethylenebutenolidase homolog	3	0	0	0	0	0	0	0	0	0	0	15826000	11419000	15972000	0	53011000	7883500	21860000	12782000	10834000	0	0	0	0	0	0	0	0	0	0	0	19231000	14113000	29414000	0	44057000	12091000	29252000	16001000	18399000	0
P30085	CMPK1	UMP-CMP kinase	8	1256100	0	9351200	719010	0	0	0	3461700	0	0	1087500000	541100000	502330000	222670000	480690000	318510000	848890000	555680000	446360000	467860000	165490000	0	309620000	119520000	0	0	0	368200000	0	0	999380000	375080000	451590000	1509700000	2498000000	2452300000	659000000	3335500000	3054000000	2781200000
P62633	CNBP	Cellular nucleic acid-binding protein	2	0	0	0	0	0	0	0	0	0	0	12802000	6325000	23407000	0	40226000	5734900	9630600	10213000	10781000	12232000	0	0	0	0	0	0	0	0	0	0	18493000	12021000	22229000	0	21451000	12507000	17237000	18107000	30087000	13432000
Q96KP4	CNDP2	Cytosolic non-specific dipeptidase	18	745080	0	0	0	0	0	0	0	0	0	461570000	173160000	462440000	103360000	314950000	169620000	664740000	164220000	156280000	63701000	27084000	0	0	0	0	0	0	0	0	0	787210000	253180000	403910000	201930000	332570000	244680000	595620000	245210000	267440000	152700000
Q9P003	CNIH4	Protein cornichon homolog 4	1	0	0	0	0	0	0	0	0	0	0	104300000	104560000	82985000	10364000	78964000	117660000	120290000	68122000	39740000	31500000	0	0	0	0	0	0	0	0	0	0	104300000	122270000	125770000	24916000	89174000	164280000	132470000	83266000	36005000	49497000
P51911	CNN1	Calponin-1	11	0	4656700	4656800	0	6262500	17255000	0	0	0	0	766310000	534510000	214040000	20602000	713700000	336000000	1479700000	595290000	844500000	239210000	0	75533000	71304000	0	75413000	258510000	0	0	0	0	1008300000	463200000	125920000	73998000	971130000	546350000	1195300000	569910000	1838200000	366540000
Q99439	CNN2	Calponin-2	17	1946900	3022900	6403100	1224900	0	0	0	0	0	0	5441300000	3714000000	3400600000	1139400000	3364400000	1370000000	5253300000	2142900000	4301200000	1356500000	71401000	30971000	59071000	53837000	0	0	0	0	0	0	4296700000	2715800000	8242400000	3256500000	2940800000	897490000	4531100000	2368200000	6107800000	3037600000
Q15417	CNN3	Calponin-3	13	0	0	0	0	0	0	0	0	0	0	4145700000	1176600000	1491300000	93336000	1647500000	454960000	5255800000	783440000	3159300000	341930000	0	0	0	0	0	0	0	0	0	0	3857200000	1339400000	2658700000	694930000	2320300000	1012100000	4322500000	1196500000	4647900000	737270000
A5YKK6	CNOT1	CCR4-NOT transcription complex subunit 1	7	0	0	0	0	0	0	0	0	0	0	5833400	9417500	23265000	45332000	51083000	35133000	46607000	43705000	12443000	11507000	0	0	0	0	0	0	0	0	0	0	26821000	51382000	34499000	71561000	36570000	36231000	38875000	24162000	18429000	38226000
Q9UIV1	CNOT7	CCR4-NOT transcription complex subunit 7	2	0	0	0	0	0	0	0	0	0	0	0	0	11865000	0	0	0	0	17755000	0	0	0	0	0	0	0	0	0	0	0	0	0	0	17982000	0	0	0	0	21702000	0	0
Q92600	CNOT9	CCR4-NOT transcription complex subunit 9	2	0	0	0	0	0	0	0	0	0	0	27042000	18561000	0	25289000	14943000	6251000	9863000	17390000	6676300	8917900	0	0	0	0	0	0	0	0	0	0	20356000	18237000	0	30521000	36498000	11565000	12901000	13991000	13254000	14654000
P09543	CNP	2',3'-cyclic-nucleotide 3'-phosphodiesterase	10	1200800	4037600	4612900	0	0	0	0	0	0	0	312350000	332440000	217500000	204750000	419350000	423020000	309840000	352410000	215110000	294980000	56493000	78840000	95531000	0	0	0	0	0	0	0	390360000	465160000	287240000	363380000	505650000	485350000	487420000	430320000	311310000	489310000
Q9Y2B0	CNPY2	Protein canopy homolog 2	8	0	8369100	1618000	0	0	0	0	0	0	0	385120000	186300000	208880000	59484000	406600000	178120000	370640000	241870000	228950000	272700000	0	174910000	39351000	0	0	0	0	0	0	0	483410000	204410000	281610000	228490000	407290000	209080000	397260000	219780000	320930000	319840000
Q9BT09	CNPY3	Protein canopy homolog 3	3	0	0	0	0	0	0	0	0	0	0	33299000	0	73669000	46769000	54197000	15997000	62959000	36897000	57395000	25017000	0	0	0	0	0	0	0	0	0	0	44105000	0	76306000	186350000	44463000	20720000	34523000	66866000	60726000	59157000
Q8N129	CNPY4	Protein canopy homolog 4	4	0	0	0	0	0	0	0	0	0	0	155680000	58753000	54407000	30300000	93906000	41312000	98807000	50571000	47242000	59720000	0	0	0	0	0	0	0	0	0	0	145930000	66446000	88202000	55956000	89522000	66225000	104230000	82310000	106360000	93514000
Q96F85	CNRIP1	CB1 cannabinoid receptor-interacting protein 1	2	0	0	0	0	0	0	0	0	0	0	35180000	11725000	42149000	0	88955000	40141000	107650000	68530000	37289000	9815900	0	0	0	0	0	0	0	0	0	0	76027000	29309000	49235000	0	100040000	40265000	85543000	69633000	70287000	30702000
P78357	CNTNAP1	Contactin-associated protein 1	4	0	0	0	0	0	0	0	0	0	0	8078800	22368000	0	0	49500000	0	0	0	0	0	0	0	0	0	0	0	0	0	0	0	0	36323000	0	0	45733000	0	0	0	0	0
Q13057	COASY	Bifunctional coenzyme A synthase	8	0	0	0	897400	0	0	0	0	0	0	106050000	108300000	112420000	53665000	121020000	117760000	170670000	183240000	90055000	95360000	0	0	0	43396000	0	0	0	0	0	0	121810000	135270000	197880000	114800000	99158000	108830000	160720000	176580000	101380000	166570000
Q96JB2	COG3	Conserved oligomeric Golgi complex subunit 3	4	0	0	0	0	0	0	0	0	0	0	52028000	7689500	53801000	0	24016000	20258000	42240000	24111000	28258000	0	0	0	0	0	0	0	0	0	0	0	42548000	30157000	73995000	0	29267000	24126000	41361000	28658000	52360000	0
Q9H9E3	COG4	Conserved oligomeric Golgi complex subunit 4	4	0	0	0	0	0	0	0	0	0	0	11807000	17832000	2786300	4111200	14327000	2360300	0	6069600	4120300	7516200	0	0	0	0	0	0	0	0	0	0	5357000	10634000	6104200	14425000	8416000	4763800	0	10724000	10717000	17073000
Q9Y2V7	COG6	Conserved oligomeric Golgi complex subunit 6	2	0	0	0	0	0	0	0	0	0	0	12643000	0	12694000	0	0	0	0	0	0	0	0	0	0	0	0	0	0	0	0	0	12750000	0	17068000	0	0	0	0	0	0	0
P83436	COG7	Conserved oligomeric Golgi complex subunit 7	2	0	0	0	0	0	0	0	0	0	0	0	0	0	0	22530000	7720600	7533600	7365100	0	0	0	0	0	0	0	0	0	0	0	0	0	0	0	0	14047000	14700000	11340000	13434000	0	0
Q96MW5	COG8	Conserved oligomeric Golgi complex subunit 8	1	0	0	0	0	0	0	0	0	0	0	0	9540100	0	0	0	0	7563800	7198300	0	0	0	0	0	0	0	0	0	0	0	0	0	11156000	0	0	0	0	8329700	8798600	0	0
P12107	COL11A1	Collagen alpha-1(XI) chain	8	0	0	0	0	0	0	0	0	0	0	189760000	6925400	0	0	0	0	25504000	0	21669000	12856000	0	0	0	0	0	0	0	0	0	0	177940000	11156000	0	0	0	0	23106000	0	47333000	23819000
Q99715	COL12A1	Collagen alpha-1(XII) chain	135	1721900000	8189300	153790000	6897500	201980000	1042400	255350000	4050600	10292000	0	29027000000	14092000000	5025900000	2609400000	11286000000	3115100000	12884000000	4133100000	7291400000	3863400000	26458000000	30605000	473220000	15242000	890480000	4889400	739260000	8292000	33144000	0	29153000000	18007000000	7202900000	6081000000	14401000000	3033800000	17836000000	4372300000	12285000000	8821500000
H0Y5N9	COL12A1	NA	1	0	0	0	0	0	0	0	0	0	0	43743000	0	0	0	0	0	0	0	0	0	0	0	0	0	0	0	0	0	0	0	43743000	0	0	0	0	0	0	0	0	0
Q05707	COL14A1	Collagen alpha-1(XIV) chain	35	0	0	0	0	14260000	0	12443000	0	0	0	403080000	212410000	82225000	44806000	1626300000	434710000	817570000	262760000	60746000	21782000	0	0	0	0	67637000	0	51162000	0	0	0	575110000	373590000	63171000	27265000	1728500000	669910000	860480000	433490000	50652000	14657000
P39059	COL15A1	Collagen alpha-1(XV) chain	2	0	0	0	0	0	0	0	0	0	0	0	13599000	0	0	0	56201000	0	21585000	0	0	0	0	0	0	0	0	0	0	0	0	0	25149000	0	0	0	62003000	0	33602000	0	0
Q07092	COL16A1	Collagen alpha-1(XVI) chain	3	0	0	0	0	0	0	0	0	0	0	0	0	1002000	2922300	84376000	6425600	61930000	21588000	37445000	28066000	0	0	0	0	0	0	0	0	0	0	0	0	17895000	38490000	53766000	13622000	57801000	38876000	56344000	38992000
P39060	COL18A1	Collagen alpha-1(XVIII) chain	7	0	4456000	0	0	0	0	0	0	0	0	0	261870000	0	9208200	0	229930000	2356600	302650000	0	19758000	0	29486000	0	0	0	0	0	0	0	0	0	357960000	0	21503000	0	401150000	3979000	270450000	0	14141000
P02452	COL1A1	Collagen alpha-1(I) chain	70	1428500000	56798000	1622300000	64982000	1992100000	153020000	2470300000	145170000	1008600000	6713100	22623000000	1355500000	13094000000	1198900000	17788000000	1275400000	27577000000	1708200000	16551000000	2244200000	27290000000	945280000	10338000000	963870000	19093000000	2033600000	16248000000	1320700000	16416000000	98420000	20944000000	1488900000	17712000000	2253100000	19055000000	1714400000	29095000000	1950400000	25206000000	3640600000
P08123	COL1A2	Collagen alpha-2(I) chain	50	817590000	104710000	527540000	20812000	2602300000	121050000	1845500000	100520000	1554700000	0	11183000000	723950000	6806800000	770720000	9343000000	809670000	13439000000	1102600000	7623600000	1040100000	16528000000	1730200000	7320200000	480840000	23028000000	3060400000	10001000000	1308400000	16397000000	0	10108000000	652220000	8650500000	1110200000	8716400000	977410000	13090000000	1490100000	10015000000	1390600000
P02461	COL3A1	Collagen alpha-1(III) chain	29	13046000	27918000	39340000	4187600	81457000	0	42147000	2295200	23901000	0	1412600000	174480000	874540000	268820000	1490400000	520390000	2138500000	374500000	711460000	230340000	70288000	72748000	285960000	43466000	476520000	0	189220000	21515000	61918000	0	1627800000	265540000	1789900000	718350000	2065000000	694750000	2421800000	486200000	1052600000	382570000
P02462	COL4A1	Collagen alpha-1(IV) chain	6	5917700	0	15995000	9527400	26345000	78434000	108990000	1718800	0	0	69896000	418350000	123080000	42683000	193860000	104990000	268500000	237870000	384960000	0	274730000	0	177680000	364070000	376870000	1061200000	681220000	50663000	0	0	216820000	654370000	196950000	253280000	190060000	103220000	160890000	371160000	308930000	0
P08572	COL4A2	Collagen alpha-2(IV) chain	11	0	0	0	0	0	0	0	0	0	0	20597000	275320000	55331000	158460000	6694100	412460000	35533000	212040000	13823000	98758000	0	0	0	0	0	0	0	0	0	0	31922000	360730000	328690000	256310000	14712000	576260000	20437000	217780000	10019000	195270000
P20908	COL5A1	Collagen alpha-1(V) chain	18	5051300	3829300	9581100	1540200	23268000	0	18298000	1423500	4914400	0	808860000	336690000	610640000	43327000	725290000	554110000	2421300000	628920000	703000000	153210000	18302000	86249000	56919000	29127000	97125000	0	63825000	15667000	42646000	0	812470000	527390000	846170000	85015000	1289700000	1079800000	2069200000	1057700000	827740000	208180000
P05997	COL5A2	Collagen alpha-2(V) chain	15	4810900	8647500	12260000	4436300	0	0	9495400	0	0	0	547480000	120940000	188010000	39497000	241300000	153330000	517560000	100210000	166390000	177680000	67219000	68541000	135500000	67546000	0	0	47481000	0	0	0	605470000	190930000	337370000	60288000	265170000	243620000	636070000	59764000	331730000	157260000
P25940	COL5A3	Collagen alpha-3(V) chain	5	0	0	0	0	0	0	0	0	0	0	6624100	7738000	0	27779000	0	47522000	0	119530000	0	13153000	0	0	0	0	0	0	0	0	0	0	12823000	13527000	0	72550000	0	29853000	0	170550000	0	16277000
P12109	COL6A1	Collagen alpha-1(VI) chain	33	37242000	96072000	174090000	6711200	183040000	20229000	137400000	12148000	89575000	0	2197500000	8693500000	913730000	1190900000	3959300000	8845200000	3175200000	11253000000	1395400000	3885200000	626620000	967070000	1445600000	84857000	1565200000	222770000	572630000	145900000	994780000	0	2162200000	10741000000	1584000000	3529300000	4312500000	13367000000	3394500000	13581000000	2104000000	6579800000
P12110	COL6A2	Collagen alpha-2(VI) chain	23	2581600	9145300	9758700	12051000	46184000	22775000	17374000	0	0	0	693610000	5347600000	343710000	1521000000	1752900000	7214000000	1455100000	6210400000	647040000	2534700000	10830000	31776000	76275000	57845000	125850000	111150000	54261000	0	0	0	850070000	6305700000	554060000	3901900000	2001600000	10080000000	1471000000	7035100000	1096100000	4742500000
P12111	COL6A3	Collagen alpha-3(VI) chain	125	4413900	69269000	187970000	44412000	59562000	184970000	116110000	21492000	107830000	0	2177300000	28371000000	1050400000	11859000000	6347600000	41168000000	5126000000	35835000000	2322100000	16818000000	11504000	153660000	666220000	161390000	82801000	1904900000	308290000	29845000	88739000	0	2366800000	39763000000	1696800000	25331000000	8325900000	59480000000	6463300000	43225000000	4026500000	25447000000
Q02388	COL7A1	Collagen alpha-1(VII) chain	8	0	0	0	0	0	0	0	0	0	0	0	0	0	125310000	0	42300000	0	66476000	0	17427000	0	0	0	0	0	0	0	0	0	0	0	0	0	288650000	0	60001000	0	62762000	0	49949000
P27658	COL8A1	Collagen alpha-1(VIII) chain	4	811250	0	2790400	0	0	0	11078000	0	0	0	224340000	280560000	275810000	7947500	170780000	109430000	199390000	134210000	0	0	25288000	0	39854000	0	0	0	73125000	0	0	0	162090000	340270000	459680000	80778000	129970000	144460000	119360000	254530000	0	0
Q8NBJ5	COLGALT1	Procollagen galactosyltransferase 1	18	0	0	2295900	0	0	0	0	0	8769000	0	334720000	360800000	336890000	201840000	469570000	265500000	319250000	312960000	169960000	296270000	0	0	84748000	0	0	0	0	0	83373000	0	337160000	321660000	418140000	597300000	322880000	406590000	221740000	261840000	234920000	458060000
Q8N668	COMMD1	COMM domain-containing protein 1	3	0	0	0	0	0	0	0	0	0	0	59556000	20909000	22485000	11910000	49226000	38579000	41295000	43691000	19462000	26501000	0	0	0	0	0	0	0	0	0	0	47286000	32181000	33196000	51981000	36791000	37522000	53411000	37071000	29304000	45424000
Q86X83	COMMD2	COMM domain-containing protein 2	4	0	0	0	0	0	0	0	0	0	2910100	52102000	41206000	40961000	0	39119000	42712000	63833000	23241000	0	25232000	0	0	0	0	0	0	0	0	0	49343000	29841000	26207000	37113000	0	25231000	25672000	34612000	59133000	0	45742000
Q9UBI1	COMMD3	COMM domain-containing protein 3	2	0	0	0	0	0	0	0	0	0	0	0	0	13161000	4803100	2769700	13025000	0	15240000	0	8573000	0	0	0	0	0	0	0	0	0	0	0	0	10346000	13123000	6830100	14006000	0	16858000	0	23741000
Q9H0A8	COMMD4	COMM domain-containing protein 4	3	0	0	0	0	0	0	0	0	0	0	21757000	15451000	28762000	0	51749000	14630000	44441000	12576000	2790300	0	0	0	0	0	0	0	0	0	0	0	24274000	20158000	39403000	0	33939000	27268000	32111000	20520000	33713000	0
Q9P000	COMMD9	COMM domain-containing protein 9	1	0	0	0	0	0	0	0	0	0	0	6252100	6281300	0	0	0	0	0	0	0	4373700	0	0	0	0	0	0	0	0	0	0	6361500	7438800	0	0	0	0	0	0	0	6669700
P49747	COMP	Cartilage oligomeric matrix protein	3	27015000	0	0	1214000	0	0	9534800	0	0	0	17548000	0	0	0	13587000	0	17943000	43544000	0	0	338390000	0	0	18909000	0	0	90875000	0	0	0	14515000	0	0	0	13037000	0	15961000	26316000	0	0
P21964	COMT	Catechol O-methyltransferase	19	2159500	9459500	6256700	0	0	0	0	0	1911500	0	1309100000	1578500000	843710000	345590000	798760000	1013300000	1226700000	1727700000	797620000	677470000	20865000	51030000	37785000	0	0	0	0	0	34661000	0	1276400000	2174500000	1396900000	597590000	964700000	1539000000	1411100000	1884900000	1295700000	917770000
P53621	COPA	Coatomer subunit alpha	52	1366700	18008000	30108000	1889200	14945000	0	72985000	0	0	0	4438000000	3944800000	2699200000	968640000	3072200000	3709700000	4001000000	4343500000	2009500000	2203200000	14453000	36746000	47694000	13395000	164420000	0	127680000	0	0	0	4860900000	5377100000	3421400000	3107900000	4417200000	5429500000	4221500000	5840900000	3128800000	3402700000
P53618	COPB1	Coatomer subunit beta	34	0	3858600	0	0	0	0	0	5130900	0	0	2097200000	2124900000	1519700000	408340000	1879400000	1718300000	2473000000	1667200000	1108000000	786210000	0	31104000	0	0	0	0	0	182030000	0	0	3002900000	2421400000	2290600000	592870000	2390300000	2093500000	2128600000	2327500000	1773900000	1220300000
P35606	COPB2	Coatomer subunit beta'	44	3688200	0	0	0	7149600	0	4592000	0	14586000	0	2972100000	2138500000	2037700000	980760000	2446500000	1928400000	3040600000	2788400000	1502200000	1611000000	33950000	0	0	0	30843000	0	16872000	0	53349000	0	4133400000	3385200000	3497800000	2544200000	1766900000	1653400000	1740600000	3535700000	2698100000	2994200000
O14579	COPE	Coatomer subunit epsilon	12	0	0	0	0	0	0	0	0	0	0	594050000	484810000	397210000	25330000	402640000	271650000	549700000	450770000	160710000	67367000	0	0	0	0	0	0	0	0	0	0	597290000	532670000	593560000	76989000	430380000	411440000	548650000	518550000	247900000	176570000
Q9Y678	COPG1	Coatomer subunit gamma-1	33	2041900	2537500	0	0	0	0	0	0	0	0	1475100000	1141700000	1338400000	652050000	1635400000	1308000000	1412800000	1432800000	976450000	681270000	47132000	34662000	0	0	0	0	0	0	0	0	1725500000	1819300000	1892400000	905070000	1872800000	1756400000	1985200000	2213100000	1766600000	689660000
Q9UBF2	COPG2	Coatomer subunit gamma-2	7	939940	3789400	0	0	0	0	0	0	0	0	70734000	42758000	45592000	19297000	48146000	44048000	74360000	11112000	84070000	51427000	22112000	33505000	0	0	0	0	0	0	0	0	81461000	62309000	59430000	58576000	66841000	51131000	81889000	32169000	143240000	53609000
P61201	COPS2	COP9 signalosome complex subunit 2	10	0	0	0	0	0	0	3514800	0	1638200	0	434370000	363590000	264790000	49159000	305870000	269520000	406160000	331110000	184880000	97598000	0	0	0	0	0	0	26298000	0	19658000	0	408130000	343720000	332710000	151400000	371770000	388910000	400900000	402220000	294100000	176970000
Q9UNS2	COPS3	COP9 signalosome complex subunit 3	9	0	0	0	0	0	0	0	0	0	0	234100000	177040000	177600000	116440000	284080000	223160000	303950000	283500000	100770000	129560000	0	0	0	0	0	0	0	0	0	0	308940000	227000000	211880000	416460000	230280000	280420000	264790000	207800000	202140000	243140000
Q9BT78	COPS4	COP9 signalosome complex subunit 4	13	0	0	0	0	0	0	0	0	0	0	499180000	448000000	384210000	130760000	418020000	367240000	421440000	483760000	286330000	290370000	0	0	0	0	0	0	0	0	0	0	514610000	509480000	505950000	418070000	434020000	440600000	536580000	535500000	476210000	350420000
Q92905	COPS5	COP9 signalosome complex subunit 5	14	0	0	0	0	0	0	0	3169000	0	0	345340000	1813300000	171280000	47875000	319000000	204550000	1815500000	458160000	171990000	104060000	0	0	0	0	0	0	0	45058000	0	0	747390000	888280000	591440000	154420000	514880000	487690000	1300700000	630830000	603830000	425450000
Q7L5N1	COPS6	COP9 signalosome complex subunit 6	8	1506800	0	0	0	0	0	0	0	0	9457100	295100000	159740000	125170000	58758000	192280000	83058000	122600000	128860000	80846000	77245000	53454000	0	0	0	0	0	0	0	0	102570000	223150000	189570000	157630000	198580000	208060000	142880000	152190000	136520000	121990000	107980000
Q9UBW8	COPS7A	COP9 signalosome complex subunit 7a	6	0	0	0	0	0	0	0	0	0	0	176260000	26233000	82022000	0	197960000	51682000	185180000	57928000	90452000	120400000	0	0	0	0	0	0	0	0	0	0	119690000	93702000	175430000	0	122070000	80597000	112220000	98859000	159830000	201380000
Q9H9Q2	COPS7B	COP9 signalosome complex subunit 7b	2	0	0	0	0	0	0	0	0	0	0	28680000	13381000	0	23046000	0	17623000	29980000	38196000	9493300	0	0	0	0	0	0	0	0	0	0	0	33176000	16006000	0	51458000	0	29954000	28356000	33386000	28249000	0
Q99627	COPS8	COP9 signalosome complex subunit 8	4	0	0	0	0	0	0	0	0	33189000	0	85861000	52525000	144970000	25499000	115320000	236050000	69376000	101770000	55793000	96893000	0	0	0	0	0	0	0	0	532560000	0	115080000	83483000	140510000	104660000	90022000	163500000	63090000	97431000	84307000	124840000
P61923	COPZ1	Coatomer subunit zeta-1	4	0	0	0	0	0	0	0	0	11349000	0	135970000	94435000	91197000	51042000	118880000	82266000	122680000	83308000	36215000	39532000	0	0	0	0	0	0	0	0	195020000	0	97869000	84695000	114270000	211740000	76095000	87452000	83494000	74174000	63926000	107200000
Q9P299	COPZ2	Coatomer subunit zeta-2	6	0	0	0	0	0	0	0	0	0	0	126580000	61040000	118150000	53209000	171270000	21414000	300630000	112960000	114780000	32928000	0	0	0	0	0	0	0	0	0	0	205810000	93534000	149570000	244210000	161310000	36459000	255200000	76873000	126000000	53646000
O75208	COQ9	Ubiquinone biosynthesis protein COQ9, mitochondrial	2	0	0	0	0	0	0	0	0	0	0	11042000	11610000	2634800	2150700	4637000	3847500	4277400	4196300	1601700	2572800	0	0	0	0	0	0	0	0	0	0	0	0	4139100	4709800	5684200	4800800	4495500	4691000	3435100	4164700
Q9BR76	CORO1B	Coronin-1B	14	3119300	0	2143000	0	3670600	1178300	1357600	0	6326400	0	763110000	369340000	538380000	192520000	717080000	285810000	625760000	422290000	504320000	146450000	58087000	0	17579000	0	23200000	25150000	11239000	0	51122000	0	924430000	305610000	1077000000	264210000	617190000	337690000	595400000	388070000	1036900000	143630000
Q9ULV4	CORO1C	Coronin-1C	15	4394600	15762000	34469000	0	8023000	0	0	0	0	0	2759600000	1553200000	1519200000	210440000	2686600000	977710000	2682000000	1446600000	1967600000	771390000	101870000	127020000	212070000	0	96906000	0	0	0	0	0	3022300000	1910700000	1424000000	350550000	3013400000	1510900000	3014400000	1834900000	3232700000	1589700000
Q9UQ03	CORO2B	Coronin-2B	4	0	0	0	0	0	23201000	0	0	0	0	25449000	16651000	0	0	9043400	7242700	6812500	28507000	8851600	7916000	0	0	0	0	0	292140000	0	0	0	0	43448000	56869000	0	0	42734000	42326000	36457000	35751000	0	52050000
Q14019	COTL1	Coactosin-like protein	9	0	0	5225200	0	0	0	0	0	0	0	944800000	184260000	453110000	11579000	1023200000	157160000	715460000	181310000	748060000	0	0	0	37895000	0	0	0	0	0	0	0	1054200000	196250000	665800000	14017000	1301900000	108240000	1131900000	257230000	826180000	0
Q14061	COX17	Cytochrome c oxidase copper chaperone	1	0	0	0	0	0	0	0	0	0	0	0	10193000	0	0	12670000	11731000	17133000	20054000	8733700	11431000	0	0	0	0	0	0	0	0	0	0	0	11811000	0	0	14177000	17149000	18695000	23997000	14860000	18519000
Q5RI15	COX20	Cytochrome c oxidase assembly protein COX20, mitochondrial	4	0	0	0	0	0	0	0	0	0	0	47665000	36479000	61221000	17625000	140210000	46519000	79468000	117390000	73625000	36556000	0	0	0	0	0	0	0	0	0	0	76381000	68357000	85160000	67505000	108650000	80926000	108130000	102120000	57642000	121080000
P13073	COX4I1	Cytochrome c oxidase subunit 4 isoform 1, mitochondrial	8	0	0	0	0	18857000	0	28874000	0	0	0	567030000	699630000	567370000	635950000	889020000	1110900000	688430000	1405600000	457070000	777830000	0	0	0	0	267250000	0	317120000	0	0	0	610480000	955750000	832990000	1170500000	965980000	1353300000	596940000	1521700000	566110000	1190000000
P20674	COX5A	Cytochrome c oxidase subunit 5A, mitochondrial	5	0	0	0	0	0	0	0	0	0	0	13878000	27428000	20955000	100850000	26142000	122470000	18908000	64125000	7127800	23630000	0	0	0	0	0	0	0	0	0	0	39025000	111000000	35626000	67421000	23739000	159110000	72061000	51536000	35888000	79235000
P10606	COX5B	Cytochrome c oxidase subunit 5B, mitochondrial	5	0	0	0	0	0	0	0	0	0	0	201670000	224250000	174770000	208170000	128750000	200220000	167170000	383420000	145010000	444630000	0	0	0	0	0	0	0	0	0	0	287560000	290030000	226410000	395300000	216700000	377030000	229980000	433070000	186250000	565180000
P12074	COX6A1	Cytochrome c oxidase subunit 6A1, mitochondrial	1	0	0	0	0	0	0	0	0	0	0	175220000	295270000	118420000	0	195290000	88055000	181160000	173920000	0	0	0	0	0	0	0	0	0	0	0	0	178640000	333990000	182990000	0	207420000	129970000	203410000	201420000	0	0
P09669	COX6C	Cytochrome c oxidase subunit 6C	4	0	0	0	0	0	0	0	0	0	0	202920000	297030000	151920000	99830000	330060000	506560000	417790000	677640000	159950000	229270000	0	0	0	0	0	0	0	0	0	0	306650000	334510000	224130000	648810000	336340000	433170000	337520000	450980000	254200000	478120000
P14406	COX7A2	Cytochrome c oxidase subunit 7A2, mitochondrial	2	0	0	0	0	0	0	0	0	0	0	57329000	138980000	97501000	34503000	69305000	183760000	167900000	159290000	0	85106000	0	0	0	0	0	0	0	0	0	0	83503000	122570000	113970000	131400000	114000000	195940000	130850000	144390000	0	211850000
O14548	COX7A2L	Cytochrome c oxidase subunit 7A-related protein, mitochondrial	2	0	0	0	0	0	0	0	0	0	0	32694000	29021000	23797000	20156000	59761000	40787000	55185000	28385000	18595000	26704000	0	0	0	0	0	0	0	0	0	0	42955000	44588000	21281000	63662000	41280000	36770000	36255000	48549000	41949000	55131000
P00450	CP	Ceruloplasmin	1	0	0	21341000	0	0	0	32890000	18661000	23457000	21761000	0	0	0	0	0	0	0	0	0	0	0	0	209860000	0	0	0	202510000	193010000	233590000	229670000	0	0	0	0	0	0	0	0	0	0
Q9UI42	CPA4	Carboxypeptidase A4	2	0	0	0	0	0	0	0	0	0	0	0	0	0	0	17611000	0	0	0	7497200	0	0	0	0	0	0	0	0	0	0	0	0	0	0	0	19888000	0	0	0	0	0
E5RFP2	CPEB4	NA	1	0	0	0	0	0	0	0	0	0	0	66093000	57859000	45775000	11061000	46474000	44812000	58691000	58785000	58607000	28264000	0	0	0	0	0	0	0	0	0	0	66093000	67660000	69374000	26589000	52483000	62568000	64634000	71853000	100630000	44413000
Q99829	CPNE1	Copine-1	8	0	0	0	0	0	0	0	0	0	0	329360000	245500000	216170000	150540000	283100000	394320000	246190000	408430000	135650000	118350000	0	0	0	0	0	0	0	0	0	0	310160000	310220000	295830000	474160000	328760000	453450000	231850000	302390000	187570000	365180000
O75131	CPNE3	Copine-3	15	905180	7711500	2364600	1558700	32757000	2870500	278990000	73980000	0	0	515150000	422910000	445820000	167750000	640550000	467940000	509560000	455150000	379770000	429840000	25134000	62598000	32763000	33624000	262110000	77231000	1426700000	695230000	0	0	584010000	719200000	794720000	253420000	487640000	511880000	614690000	525250000	864460000	795190000
P36551	CPOX	Oxygen-dependent coproporphyrinogen-III oxidase, mitochondrial	6	0	0	0	0	0	0	0	0	0	0	57029000	46298000	39452000	0	67198000	57562000	85585000	84186000	15511000	34340000	0	0	0	0	0	0	0	0	0	0	57312000	61249000	56241000	0	78840000	66626000	75041000	88387000	44612000	54148000
Q9BRF8	CPPED1	Serine/threonine-protein phosphatase CPPED1	7	0	0	0	0	0	0	0	0	0	0	221030000	53943000	106950000	89647000	256770000	65220000	190950000	59540000	98572000	29596000	0	0	0	0	0	0	0	0	0	0	191850000	63062000	147720000	158460000	176100000	75643000	205950000	120660000	142750000	261450000
Q9Y646	CPQ	Carboxypeptidase Q	11	0	6144800	0	0	0	0	8526300	1926300	0	0	335870000	499130000	200050000	65124000	294060000	426270000	643410000	1100500000	261970000	110170000	0	65171000	0	0	0	0	32307000	23303000	0	0	311950000	655750000	282280000	149910000	169020000	513440000	783040000	1413700000	499560000	215590000
P31327	CPS1	Carbamoyl-phosphate synthase [ammonia], mitochondrial	10	0	0	0	0	0	0	0	0	0	0	8111000	12371000	0	0	2547900	171140000	16400000	132550000	3118100	17825000	0	0	0	0	0	0	0	0	0	0	7035800	29258000	0	0	4548900	198860000	7067900	207400000	5152500	19745000
Q16630	CPSF6	Cleavage and polyadenylation specificity factor subunit 6	3	0	0	0	0	0	0	0	0	0	0	35811000	39998000	7617700	23525000	88487000	68547000	20750000	68393000	8515100	36290000	0	0	0	0	0	0	0	0	0	0	37581000	47633000	25664000	74302000	48467000	58015000	53360000	63235000	31424000	62319000
Q8N684	CPSF7	Cleavage and polyadenylation specificity factor subunit 7	4	0	0	0	0	0	0	0	0	0	0	10479000	39440000	25168000	26787000	62880000	63816000	56247000	35876000	14832000	50048000	0	0	0	0	0	0	0	0	0	0	41267000	65154000	36716000	69517000	64701000	72697000	47555000	50163000	35714000	80448000
P50416	CPT1A	Carnitine O-palmitoyltransferase 1, liver isoform	21	0	0	1095700	0	0	0	0	0	0	0	717200000	729920000	379570000	180460000	704210000	555560000	567780000	552110000	494450000	598680000	0	0	12655000	0	0	0	0	0	0	0	749590000	863080000	474640000	480960000	673080000	739150000	592990000	621920000	693890000	1118100000
P23786	CPT2	Carnitine O-palmitoyltransferase 2, mitochondrial	5	0	0	0	0	0	0	0	0	0	0	43116000	75486000	13437000	0	37596000	42664000	36423000	35483000	17401000	4007800	0	0	0	0	0	0	0	0	0	0	49713000	77210000	16890000	0	47724000	66416000	29443000	32121000	22016000	9935000
P29373	CRABP2	Cellular retinoic acid-binding protein 2	3	0	0	0	0	0	0	0	0	0	0	52720000	0	0	0	58985000	17164000	44403000	0	57027000	25680000	0	0	0	0	0	0	0	0	0	0	0	0	0	0	67065000	27870000	44836000	0	98533000	39446000
P43155	CRAT	Carnitine O-acetyltransferase	8	0	0	0	1180100	0	0	0	0	0	0	110320000	105570000	75782000	0	107440000	128280000	121530000	130790000	67821000	127100000	0	0	0	50679000	0	0	0	0	0	0	112450000	152370000	70178000	0	130700000	143620000	107820000	154520000	126990000	169820000
O75629	CREG1	Protein CREG1	1	0	0	0	0	845220	0	0	0	0	0	52196000	42091000	35114000	0	47442000	0	108610000	30009000	49570000	0	0	0	0	0	6941100	0	0	0	0	0	53697000	50636000	54747000	0	41835000	0	123040000	37735000	87564000	0
P50238	CRIP1	Cysteine-rich protein 1	1	0	0	0	0	0	0	0	0	0	0	120240000	55279000	0	0	0	29037000	242270000	207540000	140420000	0	0	0	0	0	0	0	0	0	0	0	122150000	65275000	0	0	0	39511000	268240000	250300000	241540000	0
P52943	CRIP2	Cysteine-rich protein 2	4	10599000	0	14641000	0	0	0	0	0	0	0	1865800000	1090800000	769000000	302580000	826630000	879720000	1715500000	913150000	783830000	755440000	257890000	0	189940000	0	0	0	0	0	0	0	1942500000	1375600000	1145900000	447090000	972210000	1179500000	1889800000	1371100000	1258300000	1143000000
P46108	CRK	Adapter molecule crk	9	0	0	0	18805000	0	27870000	0	0	0	0	292370000	141150000	233750000	31487000	245330000	148580000	341170000	164050000	219800000	52035000	0	0	0	569560000	0	838190000	0	0	0	0	286750000	89866000	263870000	98502000	250490000	163790000	238980000	150460000	267690000	126190000
P46109	CRKL	Crk-like protein	10	0	0	0	0	0	0	0	0	34128000	0	99878000	113790000	55284000	34726000	69796000	46612000	53453000	112390000	41992000	78104000	0	0	0	0	0	0	0	0	415520000	0	61547000	131930000	64259000	95688000	48294000	133760000	78964000	98383000	71482000	77857000
O75462	CRLF1	Cytokine receptor-like factor 1	2	0	0	0	0	0	0	0	0	0	0	0	27620000	0	0	0	17607000	0	63575000	0	62112000	0	0	0	0	0	0	0	0	0	0	0	61959000	0	0	0	47159000	0	46252000	0	76822000
O75718	CRTAP	Cartilage-associated protein	12	0	0	1540000	0	0	42841000	0	0	0	0	853770000	416890000	507050000	43629000	608080000	608630000	908220000	601600000	438240000	280680000	0	0	56080000	0	0	822710000	0	0	0	0	711360000	432680000	666070000	202240000	596920000	633320000	698740000	771450000	1042700000	617030000
P02511	CRYAB	Alpha-crystallin B chain	16	63730000	392020000	14455000	5703400	0	3666700	0	0	0	0	5889100000	7401300000	1500800000	1943400000	2197100000	2112900000	1933400000	2177400000	761520000	769370000	898050000	3617400000	160710000	79374000	0	54358000	0	0	0	0	7528600000	10651000000	2668500000	3774600000	2466300000	3499400000	1525400000	2061100000	1158500000	1435600000
Q9Y2S2	CRYL1	Lambda-crystallin homolog	2	0	0	0	0	0	0	0	0	0	0	9531600	3761000	4727900	19055000	13493000	19879000	0	8859300	8102300	4033800	0	0	0	0	0	0	0	0	0	0	12412000	7696300	10656000	19631000	13777000	21767000	0	8538800	10731000	11772000
Q08257	CRYZ	Quinone oxidoreductase	9	0	0	0	0	0	0	0	0	0	0	331220000	304460000	44295000	27734000	129420000	98709000	79112000	23188000	37899000	18185000	0	0	0	0	0	0	0	0	0	0	282010000	399310000	36169000	47722000	165960000	134920000	91805000	37614000	68785000	27827000
O75390	CS	Citrate synthase, mitochondrial	15	780480	0	0	0	0	0	0	0	0	0	1679200000	1328800000	688950000	459840000	1841700000	1270200000	1150300000	1120100000	1215100000	977540000	25048000	0	0	0	0	0	0	0	0	0	2013300000	2553200000	931190000	694020000	2079900000	1562500000	1582400000	1167000000	1279300000	1302100000
O75534	CSDE1	Cold shock domain-containing protein E1	20	1345800	0	0	5338900	0	2999200	8826600	8753300	0	0	248350000	190550000	446330000	100960000	516240000	209670000	387980000	354640000	351280000	198660000	33534000	0	0	148740000	0	115490000	91762000	144160000	0	0	408650000	268230000	549250000	251540000	466470000	287130000	526840000	389490000	482470000	254210000
P55060	CSE1L	Exportin-2	20	2474500	0	0	49970000	3909300	0	8291100	0	0	0	427870000	306170000	367060000	123140000	456310000	369680000	502130000	350980000	254510000	260200000	71121000	0	0	779740000	52539000	0	77358000	0	0	0	410890000	364650000	629250000	237380000	476640000	485680000	554760000	416520000	423890000	483870000
P41240	CSK	Tyrosine-protein kinase CSK	7	0	0	0	0	0	0	0	0	0	0	106430000	78733000	73098000	31123000	86286000	70436000	69179000	67329000	51914000	91860000	0	0	0	0	0	0	0	0	0	0	95566000	87817000	106020000	84084000	116150000	101580000	68878000	75037000	101550000	132170000
P48729	CSNK1A1	Casein kinase I isoform alpha	5	0	0	0	0	0	0	0	0	0	0	19010000	15900000	22330000	0	47933000	22598000	38048000	23819000	40988000	9832700	0	0	0	0	0	0	0	0	0	0	30808000	35090000	34268000	0	23433000	38201000	47123000	31234000	48034000	25781000
P68400	CSNK2A1	Casein kinase II subunit alpha	9	0	0	0	0	0	0	0	0	0	0	359180000	244970000	291430000	0	383380000	197410000	362190000	236350000	229650000	65927000	0	0	0	0	0	0	0	0	0	0	330350000	356980000	385830000	0	382700000	257660000	374510000	300820000	303290000	199190000
P19784	CSNK2A2	Casein kinase II subunit alpha'	7	0	0	0	0	0	0	0	0	0	0	60632000	38648000	10892000	33721000	46369000	19947000	65598000	37637000	24074000	17407000	0	0	0	0	0	0	0	0	0	0	32100000	35790000	29878000	87848000	54034000	36172000	54964000	25909000	43977000	57588000
P67870	CSNK2B	Casein kinase II subunit beta	5	0	0	0	0	0	0	0	0	0	0	170690000	139490000	114010000	187680000	75485000	101820000	231520000	221670000	91934000	187380000	0	0	0	0	0	0	0	0	0	0	212490000	161340000	165730000	342050000	155930000	162530000	153490000	185770000	196080000	351000000
Q6UVK1	CSPG4	Chondroitin sulfate proteoglycan 4	2	0	0	0	0	0	0	0	0	0	0	19856000	16357000	18815000	2524800	17151000	26500000	10320000	12211000	14276000	0	0	0	0	0	0	0	0	0	0	0	22995000	22152000	33023000	6699700	22430000	16295000	11470000	17285000	28388000	0
Q1MSJ5	CSPP1	Centrosome and spindle pole-associated protein 1	1	0	0	0	0	0	0	0	0	0	0	0	49751000	0	0	0	0	0	0	0	0	0	0	0	0	0	0	0	0	0	0	0	58178000	0	0	0	0	0	0	0	0
P21291	CSRP1	Cysteine and glycine-rich protein 1	9	2591800	25273000	0	1298900	4646600	0	3221200	8445100	0	10886000	5790700000	2947500000	2848700000	673380000	5422100000	2454400000	6531400000	4121900000	6097300000	4098800000	10061000	99800000	0	5810400	7819400	0	4365200	27012000	0	60786000	6488300000	4001400000	5410100000	889190000	6758900000	3846300000	7838500000	2605300000	10569000000	7049600000
Q16527	CSRP2	Cysteine and glycine-rich protein 2	6	0	1326000	0	0	0	0	0	0	0	0	114020000	162830000	19113000	48751000	44022000	109280000	195510000	178110000	239080000	212210000	0	0	0	0	0	0	0	0	0	0	134340000	205460000	83286000	140390000	85468000	103080000	171240000	197540000	326910000	380090000
P04080	CSTB	Cystatin-B	5	0	0	0	0	0	0	0	0	0	0	1393100000	354850000	862540000	126770000	1181100000	308470000	927810000	506780000	697740000	457240000	0	0	0	0	0	0	0	0	0	0	1474700000	484730000	1056400000	291720000	1079800000	692290000	985170000	699230000	1091600000	723390000
Q05048	CSTF1	Cleavage stimulation factor subunit 1	5	0	0	0	0	0	0	0	19835000	0	0	16715000	56544000	2666700	9427500	28611000	28401000	23541000	41565000	10964000	19696000	0	0	0	0	0	0	0	92920000	0	0	32808000	45221000	15549000	90539000	26020000	28250000	50885000	57247000	22217000	51513000
P33240	CSTF2	Cleavage stimulation factor subunit 2	2	0	0	0	0	0	0	0	0	0	0	0	0	0	0	29357000	22026000	22572000	17760000	0	0	0	0	0	0	0	0	0	0	0	0	0	0	0	0	0	29578000	26592000	21149000	0	0
Q12996	CSTF3	Cleavage stimulation factor subunit 3	3	0	0	0	0	0	0	0	0	0	0	26632000	37848000	7035300	14361000	13172000	17763000	0	26945000	0	0	0	0	0	0	0	0	0	0	0	0	22251000	27534000	12956000	41948000	18075000	30136000	0	26930000	0	0
Q13363	CTBP1	C-terminal-binding protein 1	5	0	0	0	0	0	0	0	0	0	0	33834000	51428000	30808000	0	54360000	58130000	41658000	45967000	18130000	7751400	0	0	0	0	0	0	0	0	0	0	31919000	59431000	45318000	0	59290000	70040000	45924000	49292000	39878000	27494000
P56545	CTBP2	C-terminal-binding protein 2	1	0	0	0	0	0	0	0	0	0	0	0	0	0	0	19218000	14588000	0	16797000	10457000	0	0	0	0	0	0	0	0	0	0	0	0	0	0	0	21632000	20736000	0	20372000	17817000	0
Q96CG8	CTHRC1	Collagen triple helix repeat-containing protein 1	5	0	10238000	0	6315800	0	0	0	0	0	0	96569000	56727000	91823000	11906000	107010000	35676000	210320000	126210000	104820000	45702000	0	138810000	0	99574000	0	0	0	0	0	0	113490000	73506000	137030000	43594000	102950000	55176000	218970000	123410000	130750000	107930000
O43310	CTIF	CBP80/20-dependent translation initiation factor	2	0	0	0	0	0	0	0	0	0	0	3203300	1437000	0	1479800	3378700	1311800	1780000	0	1448700	0	0	0	0	0	0	0	0	0	0	0	3195400	1676300	0	3398000	3806200	1998000	1955400	0	2552500	0
P35221	CTNNA1	Catenin alpha-1	37	2599800	0	18330000	1661300	0	0	0	0	0	0	2020900000	699730000	1390100000	354830000	1816500000	725650000	1806600000	920060000	1308200000	551980000	104760000	0	240560000	75455000	0	0	0	0	0	0	3052100000	1693100000	2086400000	2444900000	3892800000	1249600000	2984200000	1159000000	2283800000	1862100000
P26232	CTNNA2	Catenin alpha-2	1	2523700	0	0	0	0	0	24886000	0	0	0	112390000	38903000	64168000	0	92600000	147150000	128250000	95393000	70851000	22520000	75318000	0	0	0	0	0	297570000	0	0	0	96064000	79109000	82259000	0	74024000	144460000	118670000	89816000	85620000	36905000
P35222	CTNNB1	Catenin beta-1	23	0	0	14788000	2056500	6889300	0	0	0	0	0	601540000	250930000	951660000	168230000	718970000	148090000	867920000	378590000	783850000	157630000	0	0	131600000	93986000	0	0	0	0	0	0	702880000	456190000	1082700000	572730000	824480000	312360000	1019100000	361360000	1109400000	317620000
Q8WYA6	CTNNBL1	Beta-catenin-like protein 1	6	0	0	0	0	0	0	0	0	0	0	9921400	4800400	7057200	6633300	30313000	22143000	17264000	46574000	4483600	10549000	0	0	0	0	0	0	0	0	0	0	0	0	11965000	27898000	28029000	23868000	25715000	38448000	16549000	19534000
O60716	CTNND1	Catenin delta-1	25	0	0	6912400	0	0	0	0	0	1218000	0	608370000	246830000	363330000	180430000	558620000	183420000	506370000	200940000	373060000	250370000	0	0	107920000	0	0	0	0	0	19588000	0	945980000	340420000	492630000	203500000	593180000	249100000	621700000	271580000	765620000	231740000
P17812	CTPS1	CTP synthase 1	15	0	0	0	0	0	0	0	0	0	0	237570000	173420000	231260000	72699000	350140000	125340000	422780000	214750000	232260000	165130000	0	0	0	0	0	0	0	0	0	0	261430000	223400000	303360000	244790000	251640000	196720000	393420000	237830000	380140000	380280000
P10619	CTSA	Lysosomal protective protein	5	0	0	0	0	0	0	0	0	0	0	541230000	456050000	466180000	49835000	534840000	285890000	630940000	462230000	427480000	73889000	0	0	0	0	0	0	0	0	0	0	547220000	526260000	676330000	109610000	614550000	374770000	697540000	586040000	696180000	133970000
P07858	CTSB	Cathepsin B	14	0	52105000	5386300	0	0	0	0	0	0	0	5440500000	4994800000	4677500000	2480800000	4127100000	3470200000	4959600000	6572300000	4056600000	1434500000	0	560820000	78156000	0	0	0	0	0	0	0	6043500000	6451100000	4969200000	3394400000	5035100000	4279000000	5973200000	8314400000	7718700000	2493400000
P07339	CTSD	Cathepsin D	21	9902300	39654000	19297000	0	0	0	10958000	1354200	2681300	0	17333000000	14315000000	10366000000	5100600000	9623900000	8612600000	19378000000	20207000000	9359700000	3892100000	55330000	29706000	37948000	0	0	0	13826000	4434300	7410800	0	23332000000	18608000000	16253000000	6534400000	13401000000	7221900000	18043000000	32388000000	16791000000	6800000000
P07711	CTSL	Cathepsin L1	3	15332000	0	0	13443000	0	0	0	0	0	15191000	106420000	14420000	26663000	0	77341000	12708000	135560000	53462000	37592000	0	256240000	0	0	250600000	0	0	0	0	0	145760000	81773000	38429000	92093000	0	44226000	27966000	130240000	47058000	147110000	0
Q9UBR2	CTSZ	Cathepsin Z	7	0	0	0	0	0	0	0	0	0	0	1104800000	516760000	979870000	376520000	396190000	277900000	1350700000	1499700000	1037900000	240870000	0	0	0	0	0	0	0	0	0	0	940330000	856640000	1274600000	525610000	786740000	615850000	1011800000	1767300000	1668600000	727130000
Q14247	CTTN	Src substrate cortactin	17	0	0	0	0	0	0	0	14409000	4762100	0	545040000	999010000	380060000	44357000	917340000	270760000	830260000	198290000	739650000	151870000	0	0	0	0	0	0	0	105830000	56564000	0	946480000	265110000	655830000	74964000	1259200000	632880000	892280000	408800000	1112200000	259430000
Q13616	CUL1	Cullin-1	13	6453200	0	0	0	0	2583500	0	0	0	0	124450000	75429000	73283000	94003000	99169000	57049000	119450000	121090000	38246000	64933000	138500000	0	0	0	0	126430000	0	0	0	0	162360000	101740000	121820000	221870000	103210000	102650000	123830000	105390000	99150000	87233000
Q13617	CUL2	Cullin-2	10	0	2041900	0	0	0	0	0	0	0	0	66961000	77317000	57716000	40882000	89725000	42444000	117090000	90228000	25827000	59493000	0	39396000	0	0	0	0	0	0	0	0	101780000	104220000	91231000	74443000	71066000	60201000	118420000	95105000	59767000	74361000
Q13618	CUL3	Cullin-3	13	0	0	0	0	0	0	4151900	0	0	0	117580000	137580000	59124000	24771000	138240000	196760000	124800000	237480000	114530000	41134000	0	0	0	0	0	0	54632000	0	0	0	126680000	163780000	83665000	134610000	115800000	269720000	185930000	167040000	126010000	73647000
Q13619	CUL4A	Cullin-4A	3	0	0	0	0	0	0	0	0	0	0	4837200	42962000	3905200	0	7355400	12314000	22256000	4585200	7725500	0	0	0	0	0	0	0	0	0	0	0	11179000	20473000	13005000	0	21124000	12852000	18575000	12484000	22472000	0
Q13620	CUL4B	Cullin-4B	10	0	0	0	0	0	0	0	0	0	0	50458000	26999000	98979000	34514000	140870000	13611000	58122000	51336000	38202000	56369000	0	0	0	0	0	0	0	0	0	0	72589000	68228000	106190000	104420000	98670000	39243000	89420000	69423000	47433000	69932000
Q93034	CUL5	Cullin-5	7	0	0	0	0	0	0	0	0	0	0	8659700	13688000	29465000	33708000	57747000	71238000	85581000	48587000	15007000	53870000	0	0	0	0	0	0	0	0	0	0	49242000	73859000	50577000	62890000	48956000	64814000	85084000	50437000	36549000	64065000
P00167	CYB5A	Cytochrome b5	2	0	0	0	0	0	0	0	0	0	0	132780000	20383000	10845000	0	0	17042000	0	0	9952300	31358000	0	0	0	0	0	0	0	0	0	0	90232000	45163000	35250000	0	0	45111000	0	0	36179000	130580000
O43169	CYB5B	Cytochrome b5 type B	5	41877000	0	0	0	0	0	0	0	0	0	262320000	413570000	126390000	0	150320000	386870000	210810000	415260000	32707000	73146000	891450000	0	0	0	0	0	0	0	0	0	232210000	398850000	208260000	0	174920000	436560000	204450000	344350000	289510000	150000000
Q9UHQ9	CYB5R1	NADH-cytochrome b5 reductase 1	11	1355300	0	0	0	0	0	0	0	0	0	197420000	556880000	315960000	273480000	294280000	248480000	261730000	309870000	170600000	440790000	47743000	0	0	0	0	0	0	0	0	0	252300000	533490000	479310000	723120000	257890000	301880000	252100000	391600000	250520000	766050000
P00387	CYB5R3	NADH-cytochrome b5 reductase 3	16	26637000	108910000	53215000	6135600	4776800	0	7695700	0	4188400	0	6204400000	8535500000	4563200000	3649700000	5553300000	6436400000	5167000000	5907100000	2621500000	3883100000	76513000	419670000	184830000	20504000	14728000	0	7630200	0	13434000	0	7662600000	10480000000	7616000000	6710500000	6081500000	8630800000	7268100000	8515900000	5610300000	5560300000
Q53TN4	CYBRD1	Cytochrome b reductase 1	2	0	0	0	0	0	0	0	0	0	0	0	0	0	28672000	52991000	78519000	0	0	0	0	0	0	0	0	0	0	0	0	0	0	0	0	0	0	59842000	109630000	0	0	0	0
P08574	CYC1	Cytochrome c1, heme protein, mitochondrial	7	8241500	0	0	0	0	0	0	0	0	0	184230000	269610000	109220000	15154000	215940000	274270000	138590000	265250000	62208000	100680000	106870000	0	0	0	0	0	0	0	0	0	188550000	259780000	144360000	86736000	209440000	362880000	182160000	310610000	142460000	104360000
P99999	CYCS	Cytochrome c	4	0	0	0	0	0	0	0	0	0	0	176170000	90263000	120730000	6329100	244050000	64838000	264910000	134630000	135910000	22875000	0	0	0	0	0	0	0	0	0	0	209810000	125710000	166030000	16055000	252190000	85322000	279290000	161940000	232610000	42809000
Q7L576	CYFIP1	Cytoplasmic FMR1-interacting protein 1	23	1056800	0	1718200	0	0	0	0	0	0	0	384030000	411200000	387780000	156060000	342170000	497410000	509680000	424730000	344740000	342760000	32269000	0	26594000	0	0	0	0	0	0	0	399590000	535910000	569110000	382260000	350050000	552320000	594760000	658150000	545410000	603330000
A0A0G2JR96	CYFIP1	NA	1	0	0	0	0	0	0	0	0	0	0	14578000	16429000	0	0	33004000	13636000	33605000	21528000	10227000	0	0	0	0	0	0	0	0	0	0	0	14578000	19212000	0	0	37271000	19039000	37008000	26314000	17562000	0
Q96F07	CYFIP2	Cytoplasmic FMR1-interacting protein 2	2	0	0	0	0	0	0	0	0	0	0	17209000	33550000	22215000	0	25984000	18222000	17133000	19588000	15074000	0	0	0	0	0	0	0	0	0	0	0	19137000	38738000	33818000	0	28555000	23417000	17771000	19544000	32608000	0
Q8WWM9	CYGB	Cytoglobin	2	0	0	0	0	0	0	0	0	0	0	30666000	22548000	0	0	0	0	26873000	12068000	0	0	0	0	0	0	0	0	0	0	0	0	8878500	34492000	0	0	0	0	38712000	19296000	0	0
Q16678	CYP1B1	Cytochrome P450 1B1	4	0	0	0	0	0	0	0	0	0	0	25145000	6592800	7814300	16919000	34823000	51201000	4119200	43937000	23344000	13866000	0	0	0	0	0	0	0	0	0	0	25234000	25946000	17701000	35993000	28075000	35756000	14486000	23249000	50258000	30980000
Q6UW02	CYP20A1	Cytochrome P450 20A1	4	0	0	0	0	0	0	0	0	0	0	49311000	40438000	36502000	0	41005000	28654000	67902000	17671000	40459000	0	0	0	0	0	0	0	0	0	0	0	42371000	60783000	44618000	0	37180000	45445000	57907000	45710000	70068000	0
Q16850	CYP51A1	Lanosterol 14-alpha demethylase	2	0	0	0	0	0	0	0	0	0	0	0	0	0	0	16032000	0	0	0	0	0	0	0	0	0	0	0	0	0	0	0	0	0	0	0	18105000	0	0	0	0	0
Q9NUQ9	CYRIB	CYFIP-related Rac1 interactor B	2	0	0	0	0	0	0	0	0	0	0	53882000	11840000	16144000	0	32216000	8754400	17871000	12436000	25235000	11723000	0	0	0	0	0	0	0	0	0	0	42340000	19923000	29121000	0	23678000	18335000	30569000	21203000	28161000	24101000
Q9NWV4	CZIB	CXXC motif containing zinc binding protein	2	0	0	0	0	0	0	0	0	0	0	88048000	0	85780000	0	149080000	0	97122000	0	16405000	0	0	0	0	0	0	0	0	0	0	0	121650000	0	102500000	0	151510000	0	0	0	38917000	0
Q86T65	DAAM2	Disheveled-associated activator of morphogenesis 2	1	0	0	0	0	0	0	0	0	0	0	0	0	0	0	0	0	0	0	0	0	0	0	0	0	0	0	0	0	0	0	0	0	0	0	0	0	0	0	0	0
P98082	DAB2	Disabled homolog 2	15	0	0	0	0	0	0	0	0	11186000	0	347910000	65480000	322470000	28507000	322410000	22443000	373790000	76259000	276960000	99512000	0	0	0	0	0	0	0	0	66964000	0	268020000	47905000	472810000	43398000	285400000	36804000	259550000	89794000	391840000	111140000
P61803	DAD1	Dolichyl-diphosphooligosaccharide--protein glycosyltransferase subunit DAD1	3	0	0	0	0	0	0	0	0	0	0	63969000	228950000	97344000	143870000	123860000	346950000	266150000	313340000	75518000	305610000	0	0	0	0	0	0	0	0	0	0	116600000	212560000	130660000	611850000	160070000	409480000	238370000	248840000	197470000	400250000
P51398	DAP3	28S ribosomal protein S29, mitochondrial	4	0	0	0	0	0	0	0	0	0	0	35438000	48050000	7101100	0	31922000	16524000	22128000	25004000	0	4853100	0	0	0	0	0	0	0	0	0	0	26821000	39317000	20173000	0	28782000	23884000	29880000	34307000	0	20902000
P14868	DARS1	Aspartate--tRNA ligase, cytoplasmic	26	0	0	3318300	2710900	0	0	0	0	0	0	1414100000	1303500000	1173900000	665020000	1464100000	1732400000	1496700000	1738100000	988560000	1175300000	0	0	31791000	23130000	0	0	0	0	0	0	1582700000	1749600000	1457900000	929460000	2066700000	2356500000	1654700000	2337500000	1400300000	1983800000
Q6PI48	DARS2	Aspartate--tRNA ligase, mitochondrial	1	0	0	0	0	0	0	0	0	0	0	5308600	10676000	4975400	0	16655000	12504000	10405000	8565500	0	0	0	0	0	0	0	0	0	0	0	0	5381700	11826000	7900100	0	19068000	17699000	11042000	10614000	0	0
Q96EP5	DAZAP1	DAZ-associated protein 1	8	0	0	0	0	0	0	0	0	0	0	157760000	270620000	95529000	63138000	289280000	199430000	235940000	190780000	165880000	91434000	0	0	0	0	0	0	0	0	0	0	185750000	282030000	111530000	117190000	217290000	281690000	249540000	258390000	272650000	205710000
Q16643	DBN1	Drebrin	18	0	0	0	0	0	0	0	0	0	0	987680000	608670000	580540000	256050000	1426700000	389090000	1169500000	620250000	1144800000	657970000	0	0	0	0	0	0	0	0	0	0	1231200000	690310000	776860000	895730000	1252200000	572840000	1232400000	631830000	1487800000	1153200000
Q9UJU6	DBNL	Drebrin-like protein	10	0	10362000	7187800	3848200	0	20888000	0	11556000	0	0	600320000	507840000	330830000	149010000	544000000	320100000	402040000	461940000	550930000	201410000	0	210560000	149080000	160330000	0	636400000	0	226950000	0	0	442220000	416050000	425530000	337330000	721560000	371530000	482410000	584270000	521960000	442790000
P11182	DBT	Lipoamide acyltransferase component of branched-chain alpha-keto acid dehydrogenase complex, mitochondrial	9	0	0	0	0	0	0	0	0	0	0	75617000	97730000	12326000	0	46616000	49298000	101630000	103550000	18713000	20248000	0	0	0	0	0	0	0	0	0	0	66894000	102760000	30817000	0	56418000	45628000	92762000	119840000	48229000	20442000
P81605	DCD	Dermcidin	2	0	16147000	0	10758000	0	0	0	0	0	13539000	0	0	0	0	0	0	0	0	0	0	0	193860000	0	370950000	0	0	0	0	0	181890000	0	0	0	0	0	0	0	0	0	0
O15075	DCLK1	Serine/threonine-protein kinase DCLK1	6	0	0	0	0	0	0	9497100	0	1615700	0	14789000	0	0	0	194680000	76504000	17844000	0	15553000	16425000	0	0	0	0	0	0	67904000	0	13307000	0	22303000	0	0	0	224820000	66855000	27647000	0	33084000	32268000
P07585	DCN	Decorin	8	55178000	0	0	0	72121000	26819000	0	0	113540000	0	35101000	357970000	0	49706000	7475400	243660000	13304000	817780000	8332300	8225900	1026600000	0	0	0	682160000	266150000	0	0	1134500000	0	15511000	466470000	0	63747000	5442200	321270000	9080400	1227700000	8882400	23803000
P32321	DCTD	Deoxycytidylate deaminase	5	0	0	0	0	0	0	0	0	0	0	147410000	32931000	115750000	5525100	186920000	43126000	120070000	57350000	45866000	12645000	0	0	0	0	0	0	0	0	0	0	175910000	55620000	143020000	34536000	169170000	40408000	170730000	44297000	73669000	33870000
Q14203	DCTN1	Dynactin subunit 1	40	0	0	0	0	0	0	6408700	0	8560700	0	1249400000	807760000	730700000	210100000	973440000	598440000	1018400000	859500000	651020000	346460000	0	0	0	0	0	0	49533000	0	98231000	0	1310500000	1092400000	1123400000	457390000	1007000000	848780000	1234100000	984120000	1021900000	422450000
Q13561	DCTN2	Dynactin subunit 2	18	0	0	0	0	0	0	8448000	0	0	0	1166600000	442320000	894130000	232270000	693230000	314910000	791310000	650910000	335670000	370470000	0	0	0	0	0	0	54800000	0	0	0	1376400000	739130000	1367400000	469600000	873650000	405460000	532900000	848830000	448280000	272710000
O75935	DCTN3	Dynactin subunit 3	4	0	0	0	0	0	0	0	0	0	0	96687000	75100000	145370000	78806000	137150000	37917000	150390000	20251000	115730000	149060000	0	0	0	0	0	0	0	0	0	0	119720000	111120000	187920000	182580000	114590000	120340000	121430000	63232000	166180000	164760000
Q9UJW0	DCTN4	Dynactin subunit 4	14	0	0	0	0	0	0	0	0	0	0	241740000	100180000	130920000	60480000	208950000	112970000	143530000	141830000	123370000	166690000	0	0	0	0	0	0	0	0	0	0	227100000	181580000	191910000	144250000	162170000	149010000	156700000	161520000	236530000	221480000
Q9BTE1	DCTN5	Dynactin subunit 5	2	0	0	0	0	0	0	0	0	0	0	41160000	12121000	11756000	0	16909000	12560000	0	0	15008000	0	0	0	0	0	0	0	0	0	0	0	32103000	17289000	20137000	0	21089000	19732000	0	0	25755000	0
O00399	DCTN6	Dynactin subunit 6	1	0	0	0	0	0	0	0	0	0	0	37635000	20584000	19336000	0	27273000	0	39576000	0	19691000	0	0	0	0	0	0	0	0	0	0	0	37635000	24071000	29305000	0	30799000	0	43584000	0	33812000	0
Q96GG9	DCUN1D1	DCN1-like protein 1	2	0	0	0	0	0	0	0	0	0	0	54068000	35583000	33542000	0	59923000	0	53717000	4305800	38244000	0	0	0	0	0	0	0	0	0	0	0	62662000	48223000	37129000	0	50977000	0	45766000	44077000	55436000	0
Q8IWE4	DCUN1D3	DCN1-like protein 3	1	0	0	0	0	0	0	0	0	0	0	3579800	9312300	0	6682500	8611300	4542800	1796300	5893700	8797900	14286000	0	0	0	0	0	0	0	0	0	0	3579800	10890000	0	16065000	9724700	6342700	1978100	7204000	15107000	22448000
Q7Z4W1	DCXR	L-xylulose reductase	5	0	0	0	0	0	0	0	0	0	0	0	0	18804000	3939700	21322000	28659000	28841000	14664000	44643000	45416000	0	0	0	0	0	0	0	0	0	0	0	0	25650000	28039000	34344000	24653000	30433000	38574000	50132000	47983000
O94760	DDAH1	N(G),N(G)-dimethylarginine dimethylaminohydrolase 1	4	0	0	0	0	0	0	0	0	0	0	29307000	8348400	53791000	0	74403000	0	88630000	12357000	36199000	15126000	0	0	0	0	0	0	0	0	0	0	55899000	18371000	44765000	0	64069000	0	73679000	25485000	62645000	51185000
O95865	DDAH2	N(G),N(G)-dimethylarginine dimethylaminohydrolase 2	12	0	0	0	0	0	0	0	0	0	0	653080000	202750000	326320000	58240000	518560000	127360000	546640000	290510000	610800000	89716000	0	0	0	0	0	0	0	0	0	0	688950000	253610000	487970000	226940000	590410000	285830000	609060000	403480000	560740000	206540000
Q16531	DDB1	DNA damage-binding protein 1	24	0	0	0	0	0	13526000	0	0	0	0	814340000	464140000	508060000	102820000	893310000	474820000	715570000	613560000	557770000	284050000	0	0	0	0	0	349160000	0	0	0	0	808940000	565900000	821230000	209440000	886630000	691130000	870790000	709460000	869600000	490590000
P39656	DDOST	Dolichyl-diphosphooligosaccharide--protein glycosyltransferase 48 kDa subunit	14	26179000	0	1642100	0	1684400	0	0	7033800	0	0	1528900000	2908800000	1506800000	684690000	1769000000	2413200000	1869100000	4052400000	1229200000	1886300000	317770000	0	15614000	0	12938000	0	0	93118000	0	0	2243500000	3606200000	2979900000	1381600000	1600900000	4759400000	2543400000	4069300000	2183500000	1513200000
Q16832	DDR2	Discoidin domain-containing receptor 2	6	0	0	0	0	0	0	0	0	0	0	38887000	35319000	32123000	22837000	83348000	61294000	84181000	83537000	27141000	20237000	0	0	0	0	0	0	0	0	0	0	81001000	54396000	65485000	54825000	74130000	48192000	98073000	53297000	54543000	38976000
Q96HY6	DDRGK1	DDRGK domain-containing protein 1	6	0	0	0	0	0	0	0	0	0	0	190820000	122240000	62837000	65879000	173040000	141930000	199180000	119920000	68916000	56997000	0	0	0	0	0	0	0	0	0	0	167170000	126600000	81226000	163570000	166330000	177360000	164930000	128200000	154300000	225990000
P30046	DDT	D-dopachrome decarboxylase	7	0	0	0	0	0	0	0	0	0	0	484860000	30154000	303180000	4699700	312700000	73934000	620990000	194340000	196300000	43506000	0	0	0	0	0	0	0	0	0	0	318970000	60211000	583380000	34762000	297110000	94949000	757980000	230340000	327130000	33011000
Q92499	DDX1	ATP-dependent RNA helicase DDX1	24	0	0	0	0	0	0	0	0	0	0	1015900000	1089000000	664010000	194710000	868410000	577690000	1174300000	1015200000	405190000	269760000	0	0	0	0	0	0	0	0	0	0	1160100000	1388100000	1099300000	376840000	1006800000	1054600000	1146600000	1258800000	470170000	258330000
Q92841	DDX17	Probable ATP-dependent RNA helicase DDX17	24	0	0	0	0	0	0	6863600	0	0	0	842890000	981860000	609760000	490290000	1268700000	1617300000	1013300000	1277100000	602210000	1143600000	0	0	0	0	0	0	111880000	0	0	0	1267200000	1405900000	1129800000	923530000	1527100000	1750700000	1258100000	1502100000	1025200000	1718900000
Q9NVP1	DDX18	ATP-dependent RNA helicase DDX18	4	0	0	0	0	0	0	0	0	0	0	25624000	0	11914000	0	32218000	40456000	41920000	61704000	14162000	0	0	0	0	0	0	0	0	0	0	0	44449000	0	31321000	0	26347000	56872000	32201000	54223000	37038000	0
Q9NUU7	DDX19A	ATP-dependent RNA helicase DDX19A	11	0	0	0	0	0	0	0	0	0	0	218190000	75717000	101680000	14609000	158050000	131390000	122690000	85326000	177280000	32888000	0	0	0	0	0	0	0	0	0	0	212620000	150280000	156890000	71121000	208640000	86571000	150670000	102560000	215730000	70230000
Q9NR30	DDX21	Nucleolar RNA helicase 2	8	0	0	0	0	0	0	0	0	0	0	260260000	94787000	35235000	4860300	69550000	47564000	56779000	92500000	4425200	0	0	0	0	0	0	0	0	0	0	0	94799000	67072000	103690000	63252000	80145000	88526000	82380000	91738000	30690000	0
Q9GZR7	DDX24	ATP-dependent RNA helicase DDX24	5	767290	0	0	0	0	0	0	0	0	0	23316000	63114000	7420800	0	12564000	9295900	15674000	42289000	0	0	21674000	0	0	0	0	0	0	0	0	0	17570000	62400000	12337000	0	13758000	20460000	16680000	53758000	0	0
Q96GQ7	DDX27	Probable ATP-dependent RNA helicase DDX27	4	0	0	0	0	53196000	0	67186000	0	0	0	6474300	49841000	4776000	0	17170000	8592400	0	37332000	0	0	0	0	0	0	332930000	0	332520000	0	0	0	48206000	92035000	52544000	0	46383000	56626000	0	16164000	0	0
A0A0D9SEM9	DDX39A	NA	1	0	0	0	0	0	0	0	0	0	0	99675000	79707000	42135000	28301000	82438000	60191000	116000000	59890000	73954000	47522000	0	0	0	0	0	0	0	0	0	0	92359000	96736000	63729000	67183000	87250000	80117000	132580000	75975000	112620000	77501000
Q13838	DDX39B	Spliceosome RNA helicase DDX39B	19	0	0	0	0	0	0	0	0	0	0	1013500000	1057900000	597690000	243460000	1152800000	1048200000	1290400000	1228800000	702930000	488850000	0	0	0	0	0	0	0	0	0	0	1029500000	1413900000	953550000	695240000	975900000	1039600000	1369100000	1618800000	1123500000	963500000
O00571	DDX3X	ATP-dependent RNA helicase DDX3X	26	3800400	3438400	0	0	0	0	0	0	5204700	0	1350500000	1319400000	964060000	338730000	1164100000	1011900000	1305900000	1442200000	764820000	649180000	17636000	24540000	0	0	0	0	0	0	44198000	0	1474500000	1345200000	1333200000	691120000	1075500000	1645500000	1741200000	1345500000	1609700000	944340000
O15523	DDX3Y	ATP-dependent RNA helicase DDX3Y	2	0	0	0	0	0	0	0	0	0	0	0	0	43741000	20589000	0	0	80621000	117660000	0	0	0	0	0	0	0	0	0	0	0	0	0	0	59308000	77489000	0	0	70732000	112650000	0	0
Q86XP3	DDX42	ATP-dependent RNA helicase DDX42	8	6695300	0	0	0	0	0	0	0	0	0	73874000	85702000	58029000	0	89745000	73373000	126890000	104090000	31444000	14831000	172770000	0	0	0	0	0	0	0	0	0	72458000	103730000	78251000	0	81256000	88891000	96128000	93326000	72748000	50260000
Q7L014	DDX46	Probable ATP-dependent RNA helicase DDX46	15	0	0	0	0	0	0	0	0	0	0	83901000	74950000	45970000	48243000	103080000	93381000	52502000	231920000	46323000	27716000	0	0	0	0	0	0	0	0	0	0	107810000	112020000	55914000	199670000	85214000	109110000	94000000	141780000	106570000	73511000
P17844	DDX5	Probable ATP-dependent RNA helicase DDX5	14	0	0	0	0	0	0	0	0	0	0	703990000	391000000	287540000	79819000	501690000	378510000	538160000	540340000	268790000	165960000	0	0	0	0	0	0	0	0	0	0	624570000	429340000	472920000	233770000	545570000	460490000	571480000	569110000	456110000	325400000
Q9BQ39	DDX50	ATP-dependent RNA helicase DDX50	5	0	0	0	0	0	0	0	0	0	0	11396000	8564200	6910200	10427000	24410000	18678000	16911000	18274000	6985200	9681400	0	0	0	0	0	0	0	0	0	0	14160000	15908000	16267000	25167000	19858000	15887000	16065000	16907000	17409000	19606000
Q8TDD1	DDX54	ATP-dependent RNA helicase DDX54	4	0	0	0	0	0	0	0	0	0	0	9623400	14327000	4727800	12391000	23326000	29707000	14394000	35274000	6080800	24548000	0	0	0	0	0	0	0	0	0	0	13581000	23643000	10322000	33841000	17806000	26930000	17933000	31242000	14127000	0
Q9NY93	DDX56	Probable ATP-dependent RNA helicase DDX56	1	0	0	0	0	0	0	0	0	0	0	4345400	4373500	0	0	10604000	0	0	5017200	3894900	5660600	0	0	0	0	0	0	0	0	0	0	4343700	5112300	0	0	11970000	0	0	6130100	6754000	8484800
P26196	DDX6	Probable ATP-dependent RNA helicase DDX6	11	0	0	0	0	0	0	0	3112100	0	0	321690000	263610000	284800000	56391000	431330000	219920000	351410000	278840000	316420000	255800000	0	0	0	0	0	0	0	68070000	0	0	332470000	358490000	451730000	210510000	476610000	340080000	313160000	262820000	363980000	282490000
Q16698	DECR1	2,4-dienoyl-CoA reductase, mitochondrial	13	0	3967500	0	0	0	0	0	0	0	0	736460000	940990000	437380000	106940000	711790000	743920000	734160000	822970000	393260000	356210000	0	87755000	0	0	0	0	0	0	0	0	802610000	1167500000	581900000	289070000	687730000	911420000	735440000	930820000	536570000	786610000
Q9NUI1	DECR2	Peroxisomal 2,4-dienoyl-CoA reductase	3	0	0	0	0	0	2381800	0	0	0	0	34762000	18733000	9121000	7163500	24119000	0	28453000	6355500	0	0	0	0	0	0	0	53173000	0	0	0	0	28360000	26325000	0	13316000	15074000	0	20135000	15480000	0	0
O15121	DEGS1	Sphingolipid delta(4)-desaturase DES1	2	0	0	0	0	0	0	0	0	0	0	87149000	68828000	42114000	0	64678000	48541000	71682000	57173000	38512000	0	0	0	0	0	0	0	0	0	0	0	84858000	80418000	67483000	0	69330000	67650000	78196000	70131000	69161000	0
P35659	DEK	Protein DEK	7	0	0	0	0	0	0	0	0	0	0	94522000	70250000	101900000	77279000	268880000	147290000	95144000	144510000	84456000	193560000	0	0	0	0	0	0	0	0	0	0	114810000	181240000	125680000	0	268140000	234700000	136730000	194260000	155820000	267390000
Q8TCE6	DENND10	DENN domain-containing protein 10	3	0	0	0	0	0	0	0	0	0	0	14179000	8037800	35723000	6356100	11063000	54901000	43788000	28279000	11794000	63806000	0	0	0	0	0	0	0	0	0	0	37601000	24458000	42689000	37094000	33130000	26394000	36178000	28338000	53704000	41675000
O43583	DENR	Density-regulated protein	4	0	0	0	0	0	0	0	0	0	0	91388000	29265000	74377000	80851000	79245000	13024000	84940000	44827000	52167000	47162000	0	0	0	0	0	0	0	0	0	0	83851000	46626000	71405000	146120000	87680000	68486000	64816000	66558000	98755000	89286000
Q8TB45	DEPTOR	DEP domain-containing mTOR-interacting protein	4	0	0	0	0	0	0	0	0	0	0	19873000	9393700	65536000	0	26058000	8878200	0	0	11554000	0	0	0	0	0	0	0	0	0	0	0	43436000	23544000	47977000	0	20233000	25011000	0	0	31641000	0
Q9Y315	DERA	Deoxyribose-phosphate aldolase	8	0	0	0	0	0	0	0	0	0	0	43465000	37485000	40869000	15609000	80710000	18965000	28660000	31478000	26289000	42405000	0	0	0	0	0	0	0	0	0	0	52778000	39033000	38345000	42110000	81575000	30868000	18019000	41118000	56779000	47927000
Q9BUN8	DERL1	Derlin-1	2	0	0	0	0	0	0	0	0	0	0	50537000	63779000	2398300	0	51385000	64476000	54858000	50255000	22519000	0	0	0	0	0	0	0	0	0	0	0	46381000	70088000	53414000	0	45432000	82618000	51371000	52060000	35949000	0
Q9GZP9	DERL2	Derlin-2	1	0	0	0	0	0	0	0	0	0	0	106200000	75992000	54862000	0	82600000	67876000	98622000	64804000	0	0	0	0	0	0	0	0	0	0	0	0	106200000	88864000	83145000	0	93279000	94769000	108610000	79211000	0	0
P17661	DES	Desmin	2	0	0	0	0	0	0	0	0	0	0	15513000	16090000	52294000	0	36683000	48831000	34742000	69647000	23667000	0	0	0	0	0	0	0	0	0	0	0	19338000	22350000	100350000	0	52451000	58699000	38059000	56152000	39819000	0
O00273	DFFA	DNA fragmentation factor subunit alpha	4	0	0	0	0	0	0	0	0	0	3813400	59152000	21316000	14975000	0	37467000	5825800	49850000	0	16478000	4928900	0	0	0	0	0	0	0	0	0	98935000	39628000	16198000	15487000	0	33558000	11670000	35259000	0	26420000	11249000
P23743	DGKA	Diacylglycerol kinase alpha	12	0	0	0	0	0	0	0	0	0	0	169320000	74933000	128090000	69164000	147560000	128780000	79924000	121350000	120800000	155090000	0	0	0	0	0	0	0	0	0	0	134400000	155210000	141630000	216950000	118630000	169600000	121260000	182610000	144230000	245160000
Q7Z3D6	DGLUCY	D-glutamate cyclase, mitochondrial	2	0	0	0	0	0	0	0	0	0	0	0	0	0	0	30907000	13860000	5985600	9781500	6788100	20549000	0	0	0	0	0	0	0	0	0	0	0	0	0	0	25132000	16711000	8150500	12122000	11918000	42714000
Q9UBM7	DHCR7	7-dehydrocholesterol reductase	3	0	0	0	0	0	0	0	0	0	0	15867000	22510000	30600000	61086000	44978000	5073000	20183000	30965000	0	65115000	0	0	0	0	0	0	0	0	0	0	41530000	68897000	29829000	109040000	34957000	19858000	49577000	24637000	0	77358000
Q96LJ7	DHRS1	Dehydrogenase/reductase SDR family member 1	4	0	0	0	0	0	0	0	0	0	0	0	0	20342000	15183000	11538000	5484300	42918000	70768000	26727000	54266000	0	0	0	0	0	0	0	0	0	0	0	0	30953000	37331000	22305000	29807000	40157000	65977000	52210000	49952000
O75911	DHRS3	Short-chain dehydrogenase/reductase 3	3	0	0	0	0	0	0	0	0	0	0	0	0	62880000	0	8712000	16618000	33679000	7993200	39419000	7021300	0	0	0	0	0	0	0	0	0	0	0	0	79052000	0	19319000	16690000	18993000	19252000	82993000	17618000
Q9BTZ2	DHRS4	Dehydrogenase/reductase SDR family member 4	3	0	0	0	0	4877300	0	0	0	0	0	94257000	77779000	24098000	4624200	71058000	33707000	73051000	53157000	8231000	47772000	0	0	0	0	81892000	0	0	0	0	0	78049000	62934000	48017000	30624000	60364000	49050000	68088000	49786000	35941000	68057000
Q9Y394	DHRS7	Dehydrogenase/reductase SDR family member 7	9	0	0	0	0	0	0	0	0	0	0	148900000	183240000	115340000	48816000	188560000	156550000	78535000	142830000	52184000	23452000	0	0	0	0	0	0	0	0	0	0	141100000	208240000	154230000	151380000	137190000	229400000	145420000	175330000	111440000	72585000
Q6IAN0	DHRS7B	Dehydrogenase/reductase SDR family member 7B	6	0	0	0	0	0	0	0	0	0	0	85698000	105000000	33097000	41621000	54991000	87208000	44894000	85154000	18228000	85419000	0	0	0	0	0	0	0	0	0	0	70370000	95734000	75475000	185140000	51111000	69406000	38497000	67119000	58136000	105550000
Q8N5I4	DHRSX	Dehydrogenase/reductase SDR family member on chromosome X	1	0	0	0	0	0	0	0	0	0	0	0	23559000	10070000	5307000	16196000	27850000	10602000	0	10307000	30850000	0	0	0	0	0	0	0	0	0	0	0	28885000	14933000	12861000	19177000	32554000	11946000	0	18556000	50827000
O43143	DHX15	Pre-mRNA-splicing factor ATP-dependent RNA helicase DHX15	24	0	0	0	0	0	0	0	0	7456300	0	266870000	696770000	221130000	92664000	247130000	523220000	390820000	614260000	182240000	337280000	0	0	0	0	0	0	0	0	117320000	0	256030000	670950000	309620000	124720000	376530000	797450000	373540000	650360000	271530000	726050000
Q7Z478	DHX29	ATP-dependent RNA helicase DHX29	3	0	0	0	0	0	0	0	0	0	0	38165000	0	0	1910900	0	0	0	0	0	0	0	0	0	0	0	0	0	0	0	0	38165000	0	0	0	0	0	0	0	0	0
Q9H2U1	DHX36	ATP-dependent DNA/RNA helicase DHX36	2	0	0	0	0	0	0	0	0	0	0	0	0	18838000	0	18995000	9413800	17428000	15586000	0	0	0	0	0	0	0	0	0	0	0	0	0	0	21287000	0	15730000	15968000	24292000	24111000	0	0
Q08211	DHX9	ATP-dependent RNA helicase A	33	5120400	0	1298800	557480	0	0	0	0	0	0	1772000000	2079200000	1100000000	380250000	1493800000	1456200000	1480400000	2047700000	874760000	1228500000	39233000	0	5410800	9076000	0	0	0	0	0	0	1792700000	2841400000	908240000	340350000	1772800000	2380200000	1750600000	2702400000	1772400000	2227900000
Q9NR28	DIABLO	Diablo homolog, mitochondrial	4	0	0	0	0	20281000	0	0	0	0	0	110620000	145290000	81289000	65639000	112540000	99304000	98725000	22951000	55887000	0	0	0	0	0	176060000	0	0	0	0	0	107680000	117510000	97545000	159830000	105290000	124640000	99794000	115060000	76766000	0
O60610	DIAPH1	Protein diaphanous homolog 1	7	0	0	0	0	0	0	0	0	0	0	0	21759000	43327000	51344000	77481000	32803000	35941000	18871000	25087000	27741000	0	0	0	0	0	0	0	0	0	0	0	44556000	60692000	65559000	85295000	70020000	36099000	25009000	47604000	35020000
Q9P265	DIP2B	Disco-interacting protein 2 homolog B	5	0	0	0	0	0	0	0	0	0	0	28927000	0	11877000	8841000	0	8369300	59596000	14031000	0	0	0	0	0	0	0	0	0	0	0	0	24754000	0	25549000	0	0	15932000	52520000	22638000	0	0
Q9Y2E4	DIP2C	Disco-interacting protein 2 homolog C	2	0	0	0	0	0	0	0	0	0	0	9031500	11003000	4405500	0	4729000	6781300	0	0	0	0	0	0	0	0	0	0	0	0	0	0	9239700	13164000	6118900	0	5175200	9686400	0	0	0	0
Q9Y2L1	DIS3	Exosome complex exonuclease RRP44	3	0	0	0	0	0	0	0	0	0	0	7464700	0	16191000	5564800	33460000	21816000	23032000	14079000	0	25251000	0	0	0	0	0	0	0	0	0	0	21383000	0	16872000	22278000	25061000	25615000	22023000	20735000	0	33786000
O60832	DKC1	H/ACA ribonucleoprotein complex subunit DKC1	11	0	0	0	0	0	0	0	0	0	0	197890000	324480000	225260000	138850000	280680000	386250000	317090000	417900000	72264000	181020000	0	0	0	0	0	0	0	0	0	0	203660000	453140000	172640000	644900000	225950000	373800000	257550000	539580000	132470000	348340000
P10515	DLAT	Dihydrolipoyllysine-residue acetyltransferase component of pyruvate dehydrogenase complex, mitochondrial	13	0	0	0	0	0	0	0	0	0	0	398160000	516240000	67005000	97319000	185660000	204960000	233760000	274850000	74233000	268220000	0	0	0	0	0	0	0	0	0	0	197870000	446790000	103090000	274460000	170090000	358300000	239240000	298160000	173490000	414290000
P09622	DLD	Dihydrolipoyl dehydrogenase, mitochondrial	15	0	0	0	0	840610	0	0	0	0	0	488280000	508620000	273170000	202040000	649770000	480410000	460820000	695710000	269560000	420340000	0	0	0	0	9093700	0	0	0	0	0	770850000	911460000	474680000	261250000	775920000	706950000	445170000	687420000	404040000	641490000
Q12959	DLG1	Disks large homolog 1	13	0	0	0	0	0	0	4721700	0	0	0	134810000	124450000	128020000	27405000	171310000	122090000	205170000	197930000	98270000	120740000	0	0	0	0	0	0	61372000	0	0	0	161100000	188680000	223200000	117800000	128410000	148420000	210550000	169680000	101260000	171880000
P36957	DLST	Dihydrolipoyllysine-residue succinyltransferase component of 2-oxoglutarate dehydrogenase complex, mitochondrial	12	0	0	0	0	0	0	23239000	0	0	0	1035700000	1486100000	571800000	295270000	855800000	1189300000	868190000	1106500000	578410000	970460000	0	0	0	0	0	0	188600000	0	0	0	999000000	1769000000	667590000	925980000	933630000	1437000000	957030000	1310200000	1065900000	1619400000
P11532	DMD	Dystrophin	3	0	0	0	0	0	0	0	0	0	0	403010000	288110000	0	0	0	0	24075000	8537300	0	0	0	0	0	0	0	0	0	0	0	0	447300000	292610000	0	0	0	0	0	0	0	0
Q8WXX0	DNAH7	Dynein heavy chain 7, axonemal	1	0	945270000	76518000	61379000	2058000000	264100000	175110000	7503900	0	0	0	0	0	0	0	26720000	0	30511000	0	0	0	27813000000	593370000	760120000	2739900000	1601800000	710280000	190570000	0	0	0	0	0	0	0	132120000	0	132100000	0	0
Q96JB1	DNAH8	Dynein heavy chain 8, axonemal	4	0	0	32235000	2405200	0	0	50366000	0	0	0	0	0	20578000	30173000	0	200950000	0	90389000	49506000	212360000	0	0	0	0	0	0	0	0	0	0	0	0	0	0	0	0	0	0	0	0
P31689	DNAJA1	DnaJ homolog subfamily A member 1	9	0	0	0	0	0	0	0	0	0	0	134480000	162240000	175350000	113620000	203800000	197350000	165820000	244770000	142900000	310890000	0	0	0	0	0	0	0	0	0	0	145860000	195160000	256460000	169830000	201210000	324590000	195800000	281100000	202100000	517210000
O60884	DNAJA2	DnaJ homolog subfamily A member 2	5	0	0	0	0	0	0	0	0	0	0	105920000	99334000	21142000	0	46614000	57616000	97077000	83294000	58835000	11164000	0	0	0	0	0	0	0	0	0	0	75261000	112560000	71768000	0	49315000	67744000	111040000	91998000	96373000	38425000
Q8WW22	DNAJA4	DnaJ homolog subfamily A member 4	2	0	0	0	0	0	0	0	0	0	0	15337000	13914000	0	0	20793000	0	0	0	0	0	0	0	0	0	0	0	0	0	0	0	15337000	16270000	0	0	0	0	0	0	0	0
P25685	DNAJB1	DnaJ homolog subfamily B member 1	4	0	0	0	0	0	0	0	0	0	0	76995000	64032000	22319000	35148000	49348000	8391600	11942000	39692000	29084000	40070000	0	0	0	0	0	0	0	0	0	0	37017000	41556000	37961000	94826000	52290000	47860000	65302000	41604000	31850000	52028000
Q9UBS4	DNAJB11	DnaJ homolog subfamily B member 11	11	0	0	24429000	7957700	0	0	0	12044000	0	0	542910000	621100000	315860000	378330000	531320000	448220000	491340000	558650000	274190000	473230000	0	0	503900000	211790000	0	0	0	175470000	0	0	619090000	865660000	453050000	355580000	513480000	798130000	656350000	659030000	569170000	1102200000
P25686	DNAJB2	DnaJ homolog subfamily B member 2	2	0	0	0	0	0	0	0	0	0	0	27193000	14287000	12780000	26139000	34695000	0	0	15328000	7984900	23184000	0	0	0	0	0	0	0	0	0	0	16166000	18206000	21106000	68476000	25473000	0	0	20416000	14587000	39701000
Q9UDY4	DNAJB4	DnaJ homolog subfamily B member 4	9	0	0	0	0	0	0	0	0	0	0	97177000	39866000	151500000	8511700	300950000	86956000	162800000	65212000	154460000	147180000	0	0	0	0	0	0	0	0	0	0	125630000	55793000	211890000	59847000	266960000	130610000	224100000	73588000	206560000	248800000
Q9UBS3	DNAJB9	DnaJ homolog subfamily B member 9	1	0	0	0	0	0	0	0	0	0	0	0	0	0	9231600	0	3156600	0	7058200	0	13512000	0	0	0	0	0	0	0	0	0	0	0	0	0	21363000	0	4170700	0	11379000	0	20742000
Q96KC8	DNAJC1	DnaJ homolog subfamily C member 1	3	0	0	0	0	0	0	0	0	0	0	15841000	11187000	21043000	23138000	17513000	27403000	0	14686000	0	9947500	0	0	0	0	0	0	0	0	0	0	27025000	22318000	12147000	71048000	10234000	23309000	0	30624000	0	11351000
Q8IXB1	DNAJC10	DnaJ homolog subfamily C member 10	6	0	0	0	0	0	0	0	0	0	0	31644000	24718000	58301000	15077000	99567000	66903000	86448000	76464000	33266000	51365000	0	0	0	0	0	0	0	0	0	0	62103000	56727000	55835000	34601000	125340000	77315000	73411000	71496000	53258000	66713000
Q9NVH1	DNAJC11	DnaJ homolog subfamily C member 11	12	0	0	0	0	0	6160000	0	0	0	0	105630000	215960000	25457000	6539800	72343000	96607000	133450000	159190000	65753000	57504000	0	0	0	0	0	56707000	0	0	0	0	92229000	198580000	85484000	41626000	85714000	158770000	132650000	188780000	100100000	145410000
O75165	DNAJC13	DnaJ homolog subfamily C member 13	28	11557000	20411000	13787000	2720100	0	14687000	22543000	0	17338000	0	191870000	288670000	217920000	107550000	330070000	348330000	315780000	401340000	132570000	281290000	327070000	61240000	208030000	83967000	0	488240000	212990000	0	264930000	0	228200000	363810000	261530000	328090000	208960000	378870000	315310000	333100000	226750000	317870000
Q96DA6	DNAJC19	Mitochondrial import inner membrane translocase subunit TIM14	3	5710800	0	0	0	0	0	0	0	0	0	32207000	42614000	6938000	0	35351000	34096000	14166000	65571000	13518000	33612000	0	0	0	0	0	0	0	0	0	0	50197000	42860000	0	0	35041000	41408000	28452000	68498000	34666000	40221000
Q13217	DNAJC3	DnaJ homolog subfamily C member 3	10	1571800	0	0	0	0	0	0	0	5602900	16787000	197610000	192980000	166980000	189490000	195170000	267010000	227140000	292990000	124870000	265490000	70162000	0	0	0	0	0	0	0	87540000	300320000	178870000	261540000	244710000	417830000	234150000	345270000	219280000	317160000	176710000	468810000
Q9H3Z4	DNAJC5	DnaJ homolog subfamily C member 5	2	0	0	0	0	0	0	0	0	0	0	0	0	12536000	29733000	20721000	95553000	92549000	69256000	19907000	39342000	0	0	0	0	0	0	0	0	0	0	0	0	44720000	69151000	24483000	106660000	80634000	72600000	30560000	86809000
Q99615	DNAJC7	DnaJ homolog subfamily C member 7	6	0	0	0	0	0	0	0	0	0	10646000	54613000	12983000	16699000	0	11712000	19632000	52806000	8352500	21186000	18614000	0	0	0	0	0	0	0	0	0	136710000	32364000	19475000	37468000	0	27386000	19764000	30332000	23791000	26051000	35589000
O75937	DNAJC8	DnaJ homolog subfamily C member 8	2	0	0	0	0	0	0	0	0	0	0	0	0	16411000	210180000	23621000	240440000	0	11090000	15254000	239070000	0	0	0	0	0	0	0	0	0	0	0	0	15128000	429830000	0	350370000	0	0	97866000	370630000
P49184	DNASE1L1	Deoxyribonuclease-1-like 1	2	0	0	7450400	0	0	0	0	0	0	0	48837000	31285000	74541000	0	35625000	26334000	30131000	25747000	18304000	0	0	0	80198000	0	0	0	0	0	0	0	57975000	43125000	49161000	0	47424000	46197000	39115000	40792000	40748000	0
O00115	DNASE2	Deoxyribonuclease-2-alpha	3	0	0	0	0	0	0	0	0	0	0	38093000	14964000	72528000	65740000	65703000	16296000	44586000	38504000	27726000	43634000	0	0	0	0	0	0	0	0	0	0	66898000	30729000	78527000	118140000	60175000	39958000	61628000	43224000	46649000	55746000
O00429	DNM1L	Dynamin-1-like protein	22	33847000	0	0	0	0	0	0	0	0	0	545930000	528600000	327700000	291760000	344020000	385090000	357740000	387180000	242380000	222060000	784230000	0	0	0	0	0	0	0	0	0	382820000	526990000	447210000	838900000	385740000	467480000	387320000	428340000	382290000	504330000
P50570	DNM2	Dynamin-2	30	735850	0	2967100	0	0	0	0	0	0	0	523640000	736700000	521280000	195410000	590040000	669550000	505600000	770480000	359940000	475090000	19018000	0	38779000	0	0	0	0	0	0	0	606470000	1170900000	688510000	350960000	433440000	1087700000	512410000	1040200000	614050000	584640000
Q9ULA0	DNPEP	Aspartyl aminopeptidase	2	0	0	0	0	0	0	0	0	0	0	30264000	35694000	27727000	0	25738000	29612000	29384000	21331000	13914000	31290000	0	0	0	0	0	0	0	0	0	0	29731000	37685000	36483000	0	52076000	35387000	28806000	24537000	20395000	27870000
O43598	DNPH1	2'-deoxynucleoside 5'-phosphate N-hydrolase 1	6	0	0	0	0	0	0	0	0	0	0	89046000	65675000	97405000	23120000	131030000	54466000	129600000	83815000	105920000	22295000	0	0	0	0	0	0	0	0	0	0	90463000	67341000	108660000	123360000	134070000	75792000	137230000	83982000	122620000	83975000
Q14185	DOCK1	Dedicator of cytokinesis protein 1	1	0	0	0	0	0	0	0	0	0	0	7567100	16777000	0	0	9524000	0	6462700	0	0	34067000	0	0	0	0	0	0	0	0	0	0	6746000	24307000	0	0	9588200	0	6344700	0	0	51604000
Q96BY6	DOCK10	Dedicator of cytokinesis protein 10	2	0	0	0	0	0	0	0	0	0	0	0	0	0	0	6392100	0	12149000	6257800	0	0	0	0	0	0	0	0	0	0	0	0	0	0	0	0	0	0	13379000	7649000	0	0
Q9H7D0	DOCK5	Dedicator of cytokinesis protein 5	6	0	0	0	0	427300	0	0	0	0	0	26340000	27979000	28572000	7588000	44484000	37991000	7771100	4257900	13937000	0	0	0	0	0	17627000	0	0	0	0	0	29488000	24011000	30311000	41249000	33963000	27219000	14878000	15878000	30281000	0
Q96HP0	DOCK6	Dedicator of cytokinesis protein 6	2	0	0	0	0	0	0	0	0	0	0	54311000	0	69784000	0	94252000	3055700	84371000	0	43436000	0	0	0	0	0	0	0	0	0	0	0	40890000	0	79125000	0	61404000	121590000	72581000	0	62689000	0
Q96N67	DOCK7	Dedicator of cytokinesis protein 7	12	0	0	0	0	0	0	11132000	0	0	0	44645000	87893000	1348000000	66763000	102370000	133630000	45635000	141110000	119240000	1807000000	0	0	0	0	0	0	461850000	0	0	0	284460000	520490000	737710000	703810000	477770000	437100000	153320000	479500000	423130000	884090000
Q99704	DOK1	Docking protein 1	3	0	0	0	0	0	0	0	0	0	0	0	0	3626000	0	24013000	0	0	0	0	0	0	0	0	0	0	0	0	0	0	0	0	0	12293000	0	20320000	0	0	0	0	0
Q9BVM2	DPCD	Protein DPCD	2	0	0	0	0	0	0	0	0	0	0	13493000	0	0	8434800	4171300	0	26727000	5062800	0	0	0	0	0	0	0	0	0	0	0	0	12795000	0	0	19228000	9301900	0	22116000	10661000	0	0
O60762	DPM1	Dolichol-phosphate mannosyltransferase subunit 1	9	0	0	0	0	0	0	0	0	0	0	194920000	135360000	108590000	39155000	122250000	197840000	118090000	96146000	88228000	76087000	0	0	0	0	0	0	0	0	0	0	223040000	168280000	142040000	73510000	116430000	235290000	119030000	126310000	99437000	222710000
Q9NY33	DPP3	Dipeptidyl peptidase 3	12	3265900	0	0	0	0	0	0	0	2357300	4625100	322390000	78161000	306900000	69973000	325010000	130000000	311000000	175710000	154370000	24837000	89139000	0	0	0	0	0	0	0	30943000	51886000	453460000	103030000	402860000	83022000	356900000	140980000	346920000	200150000	278260000	90426000
P27487	DPP4	Dipeptidyl peptidase 4	20	0	0	11905000	3125200	0	0	0	0	7683900	0	239060000	496240000	970560000	817980000	232400000	348550000	77773000	377530000	134770000	148190000	0	0	248850000	96015000	0	0	0	0	135190000	0	352950000	780390000	1425600000	1207100000	421530000	654310000	130850000	514630000	301070000	325060000
Q9UHL4	DPP7	Dipeptidyl peptidase 2	13	0	0	0	0	4533600	0	5418300	61581000	0	0	272640000	453760000	335750000	348540000	60064000	147560000	205680000	647330000	80416000	59232000	0	0	0	0	80862000	0	77066000	507680000	0	0	321050000	613110000	355290000	502330000	149190000	165380000	225350000	767490000	246530000	242740000
Q86TI2	DPP9	Dipeptidyl peptidase 9	5	0	0	0	376920	0	0	0	2069500	0	23405000	56750000	19846000	23557000	22149000	28699000	5292300	65165000	36599000	44972000	23407000	0	0	0	23115000	0	0	0	46170000	0	0	43334000	33080000	25629000	57622000	34544000	23572000	46737000	34873000	37094000	39168000
Q2PZI1	DPY19L1	Probable C-mannosyltransferase DPY19L1	4	0	0	0	0	0	0	0	0	0	0	0	0	7937300	10765000	15122000	15286000	15549000	65091000	0	27221000	0	0	0	0	0	0	0	0	0	0	0	0	22050000	51676000	26272000	29371000	21765000	31945000	0	32708000
Q9C005	DPY30	Protein dpy-30 homolog	2	0	0	0	0	0	0	0	0	0	0	7472900	0	47904000	0	0	0	0	0	0	4616800	0	0	0	0	0	0	0	0	0	0	0	0	72601000	0	0	0	0	0	0	7254700
Q16555	DPYSL2	Dihydropyrimidinase-related protein 2	31	0	51842000	24301000	3968700	21256000	2104700	15348000	2764300	6647100	0	12254000000	10088000000	11807000000	3263100000	10547000000	8752600000	14329000000	13361000000	8210400000	5881900000	0	80832000	23443000	11714000	19478000	5524800	10834000	3012200	8204300	0	15676000000	11393000000	20525000000	6482200000	10087000000	8844900000	15869000000	19629000000	13888000000	7281700000
Q14195	DPYSL3	Dihydropyrimidinase-related protein 3	27	3019100	42641000	6948200	1053600	0	0	0	0	0	0	7908900000	5419700000	4353200000	3052100000	5662400000	5345400000	6007100000	7956500000	3278500000	3314700000	45421000	130710000	22208000	9466800	0	0	0	0	0	0	6848600000	6473800000	3766000000	3351800000	8088700000	9186900000	8561500000	11861000000	6252300000	7095000000
O14531	DPYSL4	Dihydropyrimidinase-related protein 4	3	0	0	0	0	0	0	0	0	0	0	0	0	10813000	0	10662000	10810000	47097000	44293000	10308000	12949000	0	0	0	0	0	0	0	0	0	0	0	0	23549000	0	20185000	19777000	39852000	36773000	24473000	22963000
Q01658	DR1	Protein Dr1	1	0	0	0	0	0	0	0	0	0	0	18733000	15109000	8910900	0	20989000	14474000	22445000	22651000	9405400	0	0	0	0	0	0	0	0	0	0	0	18733000	17668000	13505000	0	23703000	20209000	24718000	27686000	16150000	0
Q9Y295	DRG1	Developmentally-regulated GTP-binding protein 1	6	0	0	0	0	0	0	0	0	0	0	116320000	31309000	45083000	16969000	85772000	51702000	83830000	34495000	56628000	55443000	0	0	0	0	0	0	0	0	0	0	111960000	61215000	63556000	67488000	73090000	57050000	100440000	58941000	76880000	54120000
P55039	DRG2	Developmentally-regulated GTP-binding protein 2	8	0	0	0	0	0	0	0	0	1388300	1334400	199550000	184860000	76342000	38800000	55928000	64929000	53588000	82271000	18509000	27045000	0	0	0	0	0	0	0	0	32370000	35966000	116850000	160720000	88242000	120510000	81543000	84953000	50909000	102080000	25475000	46605000
Q08554	DSC1	Desmocollin-1	4	6695800	32076000	34015000	11926000	22627000	38590000	50523000	0	0	253640000	4080400	0	9216900	73576000	6213700	0	62934000	25623000	22153000	0	95812000	143670000	121590000	166640000	728540000	1130400000	114770000	0	0	2394000000	18153000	0	27375000	121750000	15782000	0	35726000	44252000	21323000	0
Q02413	DSG1	Desmoglein-1	13	8792900	7387200	37097000	0	18607000	0	77405000	0	14740000	215530000	11662000	9983200	0	3855500	0	8298300	25792000	9561600	0	0	190030000	613530000	161580000	0	179730000	0	214280000	0	177400000	2285600000	97292000	237980000	0	0	0	237080000	20115000	238120000	0	0
P15924	DSP	Desmoplakin	65	23898000	44177000	106930000	15948000	12985000	19181000	81189000	0	111750000	365980000	841330000	691380000	622110000	1650100000	672520000	592910000	2051000000	811670000	456430000	2129800000	211950000	442060000	518610000	90596000	33832000	165700000	413580000	0	735230000	6856500000	1164100000	1040700000	886480000	752290000	669230000	542330000	2231000000	864900000	890890000	2416500000
Q03001	DST	Dystonin	14	0	0	0	0	0	0	2472900	0	0	0	44644000	11168000	62286000	7829500	100750000	147860000	62825000	62036000	97802000	252000000	0	0	0	0	0	0	99230000	0	0	0	147430000	54432000	162640000	71774000	133070000	78947000	210440000	61425000	129100000	110420000
P60981	DSTN	Destrin	14	6863000	3563800	21993000	1640100	52538000	0	0	1028100	586480	0	6567800000	2708500000	3414500000	629990000	4048900000	1772300000	5002700000	2198800000	4475400000	2279700000	62134000	21864000	178600000	3825100	150480000	0	0	2090700	1658700	0	7346500000	3421000000	5547000000	1044000000	5305300000	2513300000	5771400000	2154100000	8168100000	4027900000
Q8TEA8	DTD1	D-aminoacyl-tRNA deacylase 1	3	0	0	0	0	0	0	0	0	0	0	55935000	21339000	31565000	0	48411000	0	44505000	0	46835000	20391000	0	0	0	0	0	0	0	0	0	0	39120000	18949000	55083000	0	62950000	0	71165000	0	60708000	36895000
Q8TDB6	DTX3L	E3 ubiquitin-protein ligase DTX3L	3	0	0	0	0	0	0	0	0	0	0	0	0	35688000	0	26410000	7796900	8710700	7683500	27316000	10911000	0	0	0	0	0	0	0	0	0	0	0	0	38782000	0	18219000	22788000	16761000	15429000	35556000	24233000
P23919	DTYMK	Thymidylate kinase	6	0	0	0	0	0	0	0	0	0	0	433260000	272940000	16748000	14647000	289630000	301200000	396160000	47528000	304000000	67324000	0	0	0	0	0	0	0	0	0	0	19124000	86226000	7253900	102690000	78622000	105780000	20062000	124350000	135840000	115950000
P51452	DUSP3	Dual specificity protein phosphatase 3	6	0	0	0	0	0	0	0	0	0	0	63908000	20675000	61195000	12698000	123490000	23079000	115860000	57692000	54426000	33695000	0	0	0	0	0	0	0	0	0	0	84651000	44852000	61478000	80729000	62409000	42365000	67605000	67791000	91820000	79684000
P33316	DUT	Deoxyuridine 5'-triphosphate nucleotidohydrolase, mitochondrial	4	0	0	0	0	0	0	0	0	0	0	36014000	40798000	27266000	11218000	40628000	44915000	33710000	102150000	18497000	0	0	0	0	0	0	0	0	0	0	0	56980000	75484000	33468000	54960000	36070000	55547000	45943000	74796000	21103000	0
Q14204	DYNC1H1	Cytoplasmic dynein 1 heavy chain 1	210	50429000	721910000	118900000	2857800	1207800000	505580000	75801000	1604400000	5878900	9244600	12120000000	11824000000	8848900000	3786800000	10378000000	9873500000	14710000000	11251000000	8067900000	8235100000	126600000	406700000	148040000	5330600	321400000	452490000	47879000	825500000	36563000	30009000	16868000000	9912400000	15401000000	11102000000	41008000000	15589000000	16360000000	11829000000	8099900000	44606000000
O14576	DYNC1I1	Cytoplasmic dynein 1 intermediate chain 1	1	0	0	0	0	0	0	0	0	0	0	0	62799000	0	0	0	0	0	0	0	0	0	0	0	0	0	0	0	0	0	0	0	73436000	0	0	0	0	0	0	0	0
Q13409	DYNC1I2	Cytoplasmic dynein 1 intermediate chain 2	18	0	0	0	0	0	0	0	0	0	0	1004800000	484040000	504730000	261120000	998070000	389840000	931820000	609550000	589050000	360880000	0	0	0	0	0	0	0	0	0	0	933110000	512810000	697190000	747170000	890890000	490330000	995170000	598190000	883170000	889490000
E7EQL5	DYNC1I2	NA	1	0	0	0	0	0	0	0	0	0	0	46389000	0	0	0	0	0	47765000	22284000	20892000	0	0	0	0	0	0	0	0	0	0	0	49181000	0	0	0	0	0	44363000	31923000	36636000	0
Q9Y6G9	DYNC1LI1	Cytoplasmic dynein 1 light intermediate chain 1	8	0	0	0	0	0	0	0	0	0	0	82443000	86819000	51984000	44718000	107220000	51645000	106980000	60317000	107920000	68832000	0	0	0	0	0	0	0	0	0	0	98623000	108730000	72080000	36300000	86453000	107050000	132280000	130080000	180170000	101340000
O43237	DYNC1LI2	Cytoplasmic dynein 1 light intermediate chain 2	14	0	0	0	0	0	0	0	0	0	0	307570000	238400000	378330000	78982000	374030000	192590000	451930000	309940000	279110000	127920000	0	0	0	0	0	0	0	0	0	0	479190000	359470000	412840000	291880000	326320000	225470000	410750000	369500000	405970000	278050000
P63167	DYNLL1	Dynein light chain 1, cytoplasmic	4	0	0	0	0	0	0	14609000	0	0	0	624650000	656110000	587000000	104160000	563550000	890780000	804620000	895440000	444350000	480550000	0	0	0	0	0	0	125400000	0	0	0	807370000	961970000	701510000	276080000	568850000	1005300000	716040000	1080400000	875680000	778050000
Q96FJ2	DYNLL2	Dynein light chain 2, cytoplasmic	3	0	0	0	0	0	0	0	0	0	0	86298000	83639000	43188000	7790100	36599000	27255000	92077000	119570000	76536000	27069000	0	0	0	0	0	0	0	0	0	0	87764000	94470000	57387000	59172000	40041000	71812000	75410000	132380000	99056000	34034000
Q9NP97	DYNLRB1	Dynein light chain roadblock-type 1	4	0	0	0	0	0	0	0	0	0	0	46395000	39116000	54411000	26993000	31554000	23883000	105670000	18337000	29251000	0	0	0	0	0	0	0	0	0	0	0	73478000	46583000	75134000	59276000	43606000	41348000	84234000	35498000	46072000	0
P63172	DYNLT1	Dynein light chain Tctex-type 1	2	0	0	0	0	0	0	9625500	0	0	0	26746000	17319000	18970000	0	161960000	55719000	52601000	5839200	12174000	0	0	0	0	0	0	0	52303000	0	0	0	90158000	37102000	54659000	0	73689000	42719000	103420000	24059000	47846000	0
P51808	DYNLT3	Dynein light chain Tctex-type 3	3	0	0	0	0	0	0	0	0	0	0	30366000	47708000	36945000	37255000	19571000	77434000	26773000	102040000	47599000	74376000	0	0	0	0	0	0	0	0	0	0	42328000	77767000	61832000	92226000	32569000	89712000	41099000	106740000	58894000	131450000
O75923	DYSF	Dysferlin	4	0	0	0	0	0	0	0	0	0	0	0	0	14033000	0	0	0	25859000	31323000	0	0	0	0	0	0	0	0	0	0	0	0	0	0	17972000	0	0	0	25371000	44689000	0	0
Q9HAK2	EBF2	Transcription factor COE2	1	4189500	0	53796000	14815000	0	9905500	0	9218400	0	0	213750000	488550000	239830000	643520000	197740000	178030000	264410000	442960000	114680000	483900000	68466000	0	206910000	207410000	0	170730000	0	83310000	0	0	106980000	236840000	165440000	695540000	101460000	264670000	142610000	282960000	116490000	389360000
Q99848	EBNA1BP2	Probable rRNA-processing protein EBP2	4	0	0	0	0	0	0	0	0	0	0	45792000	52307000	45233000	70912000	49583000	46624000	62977000	112110000	14719000	18355000	0	0	0	0	0	0	0	0	0	0	54823000	61711000	54139000	128010000	34877000	84471000	48130000	114390000	35896000	67648000
P42892	ECE1	Endothelin-converting enzyme 1	3	0	0	0	0	0	0	0	0	0	0	0	37540000	0	0	7853900	50377000	11774000	25273000	6574300	9102300	0	0	0	0	0	0	0	0	0	0	0	28362000	0	0	19462000	52416000	12977000	29644000	7169700	31385000
Q13011	ECH1	Delta(3,5)-Delta(2,4)-dienoyl-CoA isomerase, mitochondrial	11	36875000	0	1465900	0	0	0	0	0	0	0	616240000	1157100000	313070000	304530000	865620000	1319300000	871200000	962650000	262060000	673220000	682520000	0	25089000	0	0	0	0	0	0	0	650990000	1425900000	648760000	563070000	1172400000	1568300000	697290000	1402600000	728070000	965450000
Q9NTX5	ECHDC1	Ethylmalonyl-CoA decarboxylase	10	0	0	0	0	0	0	4230800	0	0	0	219620000	316760000	72322000	23461000	96127000	82347000	209810000	117480000	95549000	73345000	0	0	0	0	0	0	68810000	0	0	0	257240000	122890000	176490000	73442000	180790000	125430000	358340000	134560000	165800000	132580000
P30084	ECHS1	Enoyl-CoA hydratase, mitochondrial	14	0	0	0	0	16619000	0	0	0	0	0	829910000	817840000	581550000	308560000	1365500000	1131400000	897200000	822320000	479970000	511340000	0	0	0	0	240460000	0	0	0	0	0	989860000	1138000000	1019600000	479570000	1777600000	1676100000	854500000	1077400000	663570000	813390000
P42126	ECI1	Enoyl-CoA delta isomerase 1, mitochondrial	4	982200	0	0	0	0	0	0	0	0	0	230950000	278280000	100840000	15707000	192780000	150170000	226630000	259670000	110570000	161720000	44255000	0	0	0	0	0	0	0	0	0	245850000	314320000	150040000	63021000	211560000	198900000	221990000	311880000	209170000	205130000
O75521	ECI2	Enoyl-CoA delta isomerase 2	10	0	0	0	0	0	0	0	0	0	0	109010000	143660000	126910000	8998300	189010000	239770000	162560000	232790000	102230000	111800000	0	0	0	0	0	0	0	0	0	0	122460000	191860000	109730000	159450000	148340000	293480000	158850000	191000000	141270000	204160000
Q16610	ECM1	Extracellular matrix protein 1	3	0	0	0	0	0	0	0	0	0	0	0	0	21302000	0	0	0	0	0	19814000	41478000	0	0	0	0	0	0	0	0	0	0	0	0	37767000	0	0	0	0	0	38770000	54948000
Q5VYK3	ECPAS	Proteasome adapter and scaffold protein ECM29	20	713880	0	0	0	0	0	2967400	0	0	0	137660000	168950000	227270000	81473000	153120000	110820000	194700000	107810000	58874000	78092000	46903000	0	0	0	0	0	20025000	0	0	0	160200000	188120000	224800000	155130000	178670000	163520000	219490000	143240000	101900000	158480000
Q6P2E9	EDC4	Enhancer of mRNA-decapping protein 4	5	0	0	0	0	0	0	0	0	0	0	46601000	30901000	37014000	19398000	48938000	105070000	30600000	14980000	0	44115000	0	0	0	0	0	0	0	0	0	0	86763000	25884000	63097000	30416000	31859000	138160000	0	13493000	0	81940000
O60869	EDF1	Endothelial differentiation-related factor 1	2	0	0	0	0	0	0	0	0	0	0	273120000	64246000	160280000	58942000	203620000	87801000	155740000	112870000	115610000	44074000	0	0	0	0	0	0	0	0	0	0	277220000	83202000	240630000	198950000	235820000	112390000	156890000	128410000	197520000	73093000
O43854	EDIL3	EGF-like repeat and discoidin I-like domain-containing protein 3	13	43153000	1793300	107940000	1571900	215500000	7896400	149290000	5484100	16744000	83921000	473580000	358410000	109910000	28614000	222750000	261810000	636580000	800410000	159030000	144410000	548710000	31599000	1145900000	29127000	1813600000	135320000	667480000	44423000	229890000	572060000	473110000	390750000	146060000	202400000	302610000	240470000	835270000	1120000000	171370000	252880000
Q15075	EEA1	Early endosome antigen 1	49	0	7901800	0	3832900	0	0	0	0	0	0	1103900000	1109700000	901220000	353330000	1457500000	1443700000	1120200000	1130600000	830650000	1137900000	0	99921000	0	50930000	0	0	0	0	0	0	3257100000	851790000	1003900000	1531500000	1273900000	1406400000	682900000	850140000	1097400000	1696500000
P68104	EEF1A1	Elongation factor 1-alpha 1	23	260560000	1196500000	612690000	74937000	361460000	141390000	324130000	138650000	133740000	77956000	25882000000	32131000000	33769000000	14775000000	27052000000	27320000000	46252000000	32686000000	22760000000	19818000000	3844800000	12155000000	6934200000	2013400000	2330300000	3661500000	2028900000	1412600000	1913600000	1470700000	29708000000	35303000000	50911000000	24479000000	34154000000	36923000000	51286000000	42585000000	40571000000	33572000000
P24534	EEF1B2	Elongation factor 1-beta	9	0	0	0	0	0	0	0	0	0	0	1728600000	1863400000	1390800000	753840000	1529900000	1596200000	1878900000	1808600000	800340000	996980000	0	0	0	0	0	0	0	0	0	0	1772000000	2062000000	1920200000	1881100000	1770900000	2049300000	1780800000	1981700000	1380400000	1609500000
P29692	EEF1D	Elongation factor 1-delta	11	0	0	0	0	0	0	0	0	0	0	3099100000	2286200000	1827900000	1249900000	2480400000	2054200000	2775300000	2403900000	1674400000	1778800000	0	0	0	0	0	0	0	0	0	0	4642000000	3916100000	4221300000	559940000	509860000	4102300000	4672300000	4703900000	4349800000	469640000
E9PN91	EEF1D	NA	1	0	0	0	0	0	0	0	0	0	0	0	0	17797000	25288000	27627000	0	0	10729000	2742400	23527000	0	0	0	0	0	0	0	0	0	0	0	0	26972000	60792000	31199000	0	0	13115000	4708900	36969000
O43324	EEF1E1	Eukaryotic translation elongation factor 1 epsilon-1	6	0	0	0	0	0	0	0	0	10264000	0	167850000	176910000	148840000	70772000	104920000	184470000	171100000	208750000	85311000	105480000	0	0	0	0	0	0	0	0	273270000	0	126020000	200770000	141950000	112320000	96069000	154230000	190050000	185950000	151450000	116570000
P26641	EEF1G	Elongation factor 1-gamma	18	3252500	20171000	5559600	5790400	0	0	0	0	26652000	0	5127700000	4771400000	4113900000	2169300000	5128500000	3193800000	4890600000	4522100000	3652700000	2682400000	40533000	64429000	15946000	104750000	0	0	0	0	117400000	0	5793500000	8042800000	4966700000	6164600000	4864600000	4383100000	3633100000	7118900000	5184400000	5999500000
P13639	EEF2	Elongation factor 2	47	36356000	61886000	50863000	21759000	21918000	59491000	18144000	2123400	16543000	0	11230000000	8389800000	9955400000	4045900000	14399000000	7669200000	13758000000	8559000000	9146600000	7795100000	277400000	320480000	217140000	32665000	83265000	49166000	8490900	2977300	24563000	0	13703000000	10689000000	16022000000	9730300000	16265000000	11611000000	16015000000	11637000000	13779000000	10617000000
P57772	EEFSEC	Selenocysteine-specific elongation factor	2	0	0	0	0	0	0	0	0	0	0	4660700	7108800	7037700	29183000	49107000	13738000	13820000	13539000	8410600	15920000	0	0	0	0	0	0	0	0	0	0	8551100	15252000	16263000	70696000	38967000	16447000	19426000	20257000	18924000	24906000
A4FU69	EFCAB5	EF-hand calcium-binding domain-containing protein 5	2	0	0	0	0	1252600	0	0	0	0	0	18449000	0	0	0	0	1513300	0	564090000	6852300	0	0	0	0	0	0	0	0	0	0	0	104500000	0	0	0	0	0	0	0	0	0
Q12805	EFEMP1	EGF-containing fibulin-like extracellular matrix protein 1	7	49676000	0	127800000	0	35849000	0	85402000	0	61113000	0	70290000	56965000	28688000	7131800	15390000	58697000	40893000	57193000	6568000	33403000	392030000	0	792720000	0	146000000	0	468060000	0	383490000	0	76837000	88750000	29325000	65453000	17287000	40213000	54456000	45919000	84211000	356770000
O95967	EFEMP2	EGF-containing fibulin-like extracellular matrix protein 2	2	0	0	3506900	0	0	0	14988000	0	0	0	0	19016000	0	0	0	48426000	0	77553000	0	0	0	0	56449000	0	0	0	73853000	0	0	0	0	34510000	0	0	0	64184000	0	82419000	0	0
Q9BUP0	EFHD1	EF-hand domain-containing protein D1	3	0	0	0	0	0	0	0	0	0	0	77983000	0	0	0	0	0	12595000	0	14287000	0	0	0	0	0	0	0	0	0	0	0	53419000	0	0	0	0	0	36604000	0	26364000	0
Q96C19	EFHD2	EF-hand domain-containing protein D2	8	0	0	0	0	0	0	0	0	0	0	264410000	125860000	145270000	88446000	265350000	118270000	150510000	104660000	82072000	10225000	0	0	0	0	0	0	0	0	0	0	239230000	115570000	208770000	238050000	225660000	163100000	160420000	132880000	152610000	59349000
Q7Z2Z2	EFL1	Elongation factor-like GTPase 1	4	0	0	0	0	0	0	0	0	0	0	47919000	41593000	29599000	0	45440000	29080000	23609000	45514000	10016000	12386000	0	0	0	0	0	0	0	0	0	0	26533000	37525000	26430000	0	27823000	34722000	21966000	33185000	13962000	21197000
Q14156	EFR3A	Protein EFR3 homolog A	1	0	0	0	0	0	0	0	0	0	0	18710000	24345000	0	0	0	0	0	0	0	0	0	0	0	0	0	0	0	0	0	0	18710000	28469000	0	0	0	0	0	0	0	0
Q15029	EFTUD2	116 kDa U5 small nuclear ribonucleoprotein component	25	0	0	0	0	0	0	0	45811000	5075800	0	339030000	937250000	285230000	124060000	474030000	1674700000	431140000	535100000	226170000	501390000	0	0	0	0	0	0	0	543410000	123640000	0	483530000	892270000	714420000	431630000	705060000	892970000	512020000	815310000	432330000	756920000
P00533	EGFR	Epidermal growth factor receptor	12	0	0	0	0	0	0	2518000	0	0	0	112520000	61553000	41819000	215470000	168360000	184990000	63108000	150090000	99478000	108540000	0	0	0	0	0	0	59996000	0	0	0	99516000	159210000	124040000	130480000	329490000	186810000	158370000	137640000	166080000	201240000
Q9GZT9	EGLN1	Egl nine homolog 1	1	0	0	0	0	0	0	0	0	0	0	0	0	0	0	0	4726900	4450800	0	5187800	7134800	0	0	0	0	0	0	0	0	0	0	0	0	0	0	0	5313100	5121900	0	9308600	11716000
Q8NDI1	EHBP1	EH domain-binding protein 1	8	0	0	0	0	4289500	0	0	5227800	4737800	0	21396000	0	72822000	0	109090000	13425000	78216000	0	47610000	22194000	0	0	0	0	36449000	0	0	50214000	64580000	0	41531000	0	73450000	0	122190000	17475000	77577000	0	68555000	42433000
Q9H4M9	EHD1	EH domain-containing protein 1	35	29243000	39087000	269840000	4099600	50101000	3485300	6040400	4284300	1946500	0	2406600000	2022500000	1642300000	614050000	2880200000	1751800000	1469900000	1528900000	1069100000	1274900000	352830000	253590000	1751600000	21723000	167140000	48305000	17481000	18292000	12382000	0	2617600000	3073400000	3175200000	1233700000	3387400000	2731500000	2189000000	1933900000	1787600000	2587500000
Q9NZN4	EHD2	EH domain-containing protein 2	32	7121200	8061900	189230000	2968700	27489000	0	2281600	0	77117000	0	2968500000	3563700000	2566800000	731440000	3331900000	2708800000	3276500000	3167900000	1367800000	1446300000	476600000	86240000	5468800000	386140000	946990000	0	20850000	0	384150000	0	5020500000	6622000000	5725400000	3757600000	5021000000	4737200000	5221200000	5891100000	3328300000	3381600000
Q9NZN3	EHD3	EH domain-containing protein 3	3	0	0	0	0	0	0	0	0	0	0	48108000	35738000	0	0	0	22705000	30186000	0	13675000	22239000	0	0	0	0	0	0	0	0	0	0	46502000	44987000	0	0	0	30642000	32133000	0	22698000	38988000
Q9H223	EHD4	EH domain-containing protein 4	9	11472000	0	12828000	1221100	0	0	0	0	0	0	220210000	131320000	170780000	53710000	141700000	85514000	98342000	84964000	63636000	204610000	267640000	0	141570000	42267000	0	0	0	0	0	0	229720000	156200000	196210000	173440000	137590000	100620000	93962000	106130000	104300000	240740000
Q08426	EHHADH	Peroxisomal bifunctional enzyme	3	0	0	0	0	0	0	0	0	0	0	11386000	10410000	11580000	0	6318300	8855600	26860000	16089000	11113000	24576000	0	0	0	0	0	0	0	0	0	0	20330000	21736000	12640000	0	10419000	13715000	22901000	17297000	17039000	31480000
P41567	EIF1	Eukaryotic translation initiation factor 1	6	0	0	0	0	0	0	0	13361000	0	0	336750000	110810000	177980000	15012000	152320000	70152000	507800000	92057000	195190000	51171000	0	0	0	0	0	0	0	202150000	0	0	326060000	139130000	337230000	47403000	245840000	77175000	434020000	85941000	322420000	40596000
P47813	EIF1AX	Eukaryotic translation initiation factor 1A, X-chromosomal	5	0	0	0	0	0	0	0	0	0	0	638570000	212130000	243210000	93527000	489860000	187390000	415540000	218560000	168100000	299100000	0	0	0	0	0	0	0	0	0	0	493990000	160250000	255100000	210690000	496580000	218690000	393540000	256330000	548180000	382840000
O60739	EIF1B	Eukaryotic translation initiation factor 1b	1	0	0	0	0	0	0	0	0	0	0	20670000	7477500	0	0	31958000	6418300	27192000	4845600	11780000	0	0	0	0	0	0	0	0	0	0	0	23909000	8588200	0	0	24869000	8747700	34638000	6412300	23398000	0
Q9BY44	EIF2A	Eukaryotic translation initiation factor 2A	9	0	0	0	0	0	0	0	0	0	0	213530000	49463000	123130000	7915500	274710000	97146000	294660000	47474000	181600000	52321000	0	0	0	0	0	0	0	0	0	0	174680000	68436000	142350000	39811000	260160000	114900000	322080000	85656000	266670000	105050000
P19525	EIF2AK2	Interferon-induced, double-stranded RNA-activated protein kinase	11	0	0	0	0	0	0	0	0	0	0	173110000	87689000	114650000	8428300	179070000	101590000	133880000	65211000	172280000	236900000	0	0	0	0	0	0	0	0	0	0	167210000	150940000	171320000	45272000	229670000	124430000	218180000	106100000	336060000	403270000
Q14232	EIF2B1	Translation initiation factor eIF-2B subunit alpha	5	0	0	0	0	0	0	0	16307000	0	0	62827000	34489000	55057000	0	119180000	43097000	84357000	78042000	48920000	31295000	0	0	0	0	0	0	0	187390000	0	0	97016000	52132000	60391000	0	82767000	57109000	91732000	50115000	82914000	82397000
P49770	EIF2B2	Translation initiation factor eIF-2B subunit beta	3	0	0	0	0	0	0	0	0	0	0	42627000	39374000	8058200	0	0	10123000	0	0	3876600	0	0	0	0	0	0	0	0	0	0	0	12980000	51094000	36706000	0	0	34831000	0	0	21084000	0
Q9NR50	EIF2B3	Translation initiation factor eIF-2B subunit gamma	7	0	0	0	0	0	0	0	0	0	0	13432000	43586000	31068000	0	24949000	39139000	44245000	40974000	51387000	10838000	0	0	0	0	0	0	0	0	0	0	36965000	30558000	33659000	0	29546000	34368000	40555000	34283000	49267000	32978000
Q9UI10	EIF2B4	Translation initiation factor eIF-2B subunit delta	4	0	0	0	0	0	0	0	0	0	0	27986000	34745000	49963000	25000000	74297000	84323000	77111000	44530000	30883000	118020000	0	0	0	0	0	0	0	0	0	0	36210000	51627000	67306000	104820000	72450000	103840000	66279000	55723000	54082000	119790000
Q13144	EIF2B5	Translation initiation factor eIF-2B subunit epsilon	5	0	0	0	0	0	0	0	0	0	0	89759000	68978000	14177000	0	24549000	17050000	34693000	0	0	8489100	0	0	0	0	0	0	0	0	0	0	37370000	51713000	38936000	0	31586000	38011000	29113000	0	0	38645000
P05198	EIF2S1	Eukaryotic translation initiation factor 2 subunit 1	24	0	2883200	0	3527900	1480000	1571000	922130	734820	0	20850000	2259500000	1749100000	1342500000	847980000	1799900000	1257600000	2104400000	1342600000	759840000	1092900000	0	8145500	0	10749000	3363300	8719800	1755800	2293900	0	60520000	2098600000	2134900000	2043900000	2294800000	1713300000	1702100000	1823200000	1724200000	1472800000	1904400000
P20042	EIF2S2	Eukaryotic translation initiation factor 2 subunit 2	8	0	0	0	0	0	0	0	0	0	0	206440000	168220000	153920000	24528000	239010000	168510000	215730000	181890000	201140000	209520000	0	0	0	0	0	0	0	0	0	0	248120000	239270000	291620000	73348000	220150000	160980000	228580000	271980000	358620000	247830000
P41091	EIF2S3	Eukaryotic translation initiation factor 2 subunit 3	20	5285500	0	12634000	0	127570000	0	0	0	0	0	2276800000	1726800000	1595400000	804230000	1856300000	1519400000	1776000000	1912900000	1158000000	1650900000	160340000	0	197390000	0	278670000	0	0	0	0	0	2544000000	2028200000	2285400000	1579700000	2233400000	2025300000	2263300000	2229800000	2106200000	2729500000
Q14152	EIF3A	Eukaryotic translation initiation factor 3 subunit A	30	0	0	0	0	0	6936500	9292200	0	0	0	1096700000	845010000	946930000	289730000	1183500000	816800000	1024300000	578220000	480730000	576130000	0	0	0	0	0	76073000	58351000	0	0	0	1368500000	1099400000	1288300000	595090000	1303600000	1275700000	873230000	745760000	936540000	1022600000
P55884	EIF3B	Eukaryotic translation initiation factor 3 subunit B	24	0	0	0	1726000	1887400	0	0	0	0	0	804990000	625020000	719250000	656990000	912550000	599840000	745840000	644600000	448240000	363060000	0	0	0	66316000	21589000	0	0	0	0	0	903220000	856920000	1095900000	540930000	1054200000	968060000	981770000	942530000	656610000	937700000
Q99613	EIF3C	Eukaryotic translation initiation factor 3 subunit C	21	0	0	0	0	0	0	17104000	5823200	2529400	0	791570000	889210000	607530000	219440000	914730000	550340000	618700000	593320000	370850000	480380000	0	0	0	0	0	0	88346000	69010000	34434000	0	873060000	786500000	978730000	722750000	1016700000	701860000	761110000	570020000	555310000	894980000
O15371	EIF3D	Eukaryotic translation initiation factor 3 subunit D	19	0	0	0	0	0	0	6942300	0	0	0	395790000	344550000	463180000	96892000	836810000	371410000	353450000	527520000	367080000	195950000	0	0	0	0	0	0	58638000	0	0	0	600550000	486540000	558750000	399190000	695380000	338060000	419730000	454920000	573430000	485050000
P60228	EIF3E	Eukaryotic translation initiation factor 3 subunit E	15	0	0	3007500	4527400	0	0	4769600	4368600	0	0	441040000	321700000	467490000	249520000	370620000	352240000	366390000	301420000	254600000	380990000	0	0	108350000	124020000	0	0	50150000	70788000	0	0	500380000	320740000	535580000	647270000	575750000	334240000	456090000	281950000	445750000	437690000
O00303	EIF3F	Eukaryotic translation initiation factor 3 subunit F	9	0	0	0	3617700	1031300	0	0	0	0	0	386020000	242590000	268740000	46234000	458340000	215800000	416790000	245610000	233650000	286370000	0	0	0	146180000	13613000	0	0	0	0	0	435910000	255390000	513760000	131580000	364020000	296210000	462250000	330750000	260190000	457870000
O75821	EIF3G	Eukaryotic translation initiation factor 3 subunit G	7	0	0	0	0	0	0	0	0	29734000	0	197140000	104480000	76243000	0	426030000	61715000	305690000	131830000	203800000	0	0	0	0	0	0	0	0	0	436770000	0	32616000	33608000	192500000	0	191370000	115400000	296150000	122370000	134030000	0
O15372	EIF3H	Eukaryotic translation initiation factor 3 subunit H	7	0	1310000	0	0	0	0	0	0	0	0	299950000	284240000	216960000	28060000	124670000	202810000	302460000	223610000	114590000	110010000	0	24636000	0	0	0	0	0	0	0	0	299160000	316920000	198310000	167200000	146610000	221350000	337380000	354940000	163480000	141780000
Q13347	EIF3I	Eukaryotic translation initiation factor 3 subunit I	12	0	0	0	14110000	1197000	0	0	0	0	0	413210000	168460000	288490000	164360000	579280000	285430000	397110000	275200000	285260000	226350000	0	0	0	379500000	36573000	0	0	0	0	0	464150000	230910000	436220000	349880000	417150000	296720000	468550000	271430000	514100000	297170000
O75822	EIF3J	Eukaryotic translation initiation factor 3 subunit J	6	0	0	0	4537800	0	0	0	0	8632200	0	106460000	110390000	96392000	28568000	201730000	30556000	143470000	36513000	83155000	17360000	0	0	0	211470000	0	0	0	0	138000000	0	103500000	64847000	89030000	105220000	145600000	51335000	85865000	61093000	96133000	86926000
Q9UBQ5	EIF3K	Eukaryotic translation initiation factor 3 subunit K	7	0	0	0	0	0	0	0	0	0	0	56398000	39317000	149110000	25596000	175490000	142710000	115400000	143460000	87127000	144450000	0	0	0	0	0	0	0	0	0	0	124550000	87162000	161870000	68374000	293780000	172990000	130340000	115020000	112760000	178050000
Q9Y262	EIF3L	Eukaryotic translation initiation factor 3 subunit L	17	0	0	0	0	0	0	0	0	0	0	471020000	469590000	424280000	144190000	639780000	408980000	482250000	358610000	338270000	201820000	0	0	0	0	0	0	0	0	0	0	561300000	635980000	692410000	295080000	575940000	517160000	472960000	461760000	485960000	463920000
Q7L2H7	EIF3M	Eukaryotic translation initiation factor 3 subunit M	6	0	0	0	0	0	0	0	0	0	0	258330000	152900000	194040000	41681000	265010000	127020000	131650000	126150000	119070000	47689000	0	0	0	0	0	0	0	0	0	0	180310000	166470000	213050000	123980000	229370000	156360000	189020000	127190000	270280000	77744000
P60842	EIF4A1	Eukaryotic initiation factor 4A-I	21	67133000	104430000	45090000	25098000	63783000	70547000	70626000	70829000	0	0	7495500000	5352800000	4646800000	1284000000	5970600000	3856700000	6492200000	5003800000	4069800000	3487700000	162730000	71652000	103170000	114960000	113510000	279280000	101510000	156770000	0	0	8343600000	7294100000	8270300000	3768500000	6821000000	5310900000	6870200000	6391600000	6711500000	6083500000
J3KTN0	EIF4A1	NA	1	0	0	0	0	0	0	0	0	0	0	0	42285000	0	0	0	84150000	0	17952000	0	28780000	0	0	0	0	0	0	0	0	0	0	0	49447000	0	0	0	117490000	0	21943000	0	45224000
Q14240	EIF4A2	Eukaryotic initiation factor 4A-II	10	19461000	0	0	0	0	0	0	0	0	0	528850000	263710000	374440000	11169000	404300000	195620000	572200000	285130000	556500000	296050000	210840000	0	0	0	0	0	0	0	0	0	800480000	426740000	479240000	26758000	537780000	370790000	585480000	291570000	596160000	463940000
P38919	EIF4A3	Eukaryotic initiation factor 4A-III	13	0	0	0	0	0	0	0	0	0	0	321540000	520360000	157020000	254030000	566730000	435020000	472670000	520310000	251340000	574360000	0	0	0	0	0	0	0	0	0	0	502190000	649620000	267260000	722290000	346050000	734150000	393190000	557310000	380500000	674260000
P23588	EIF4B	Eukaryotic translation initiation factor 4B	3	0	0	0	0	0	0	0	0	0	0	183170000	88765000	105200000	66833000	277650000	38903000	90252000	84973000	85303000	34154000	0	0	0	0	0	0	0	0	0	0	217820000	76716000	145700000	128490000	197270000	83216000	183940000	117980000	166110000	90366000
P06730	EIF4E	Eukaryotic translation initiation factor 4E	4	0	0	0	0	0	0	0	0	0	0	42352000	13612000	71479000	14691000	177480000	13563000	69850000	104960000	88150000	52329000	0	0	0	0	0	0	0	0	0	0	26766000	81391000	94343000	53108000	119860000	19152000	118080000	120330000	129190000	97868000
O60573	EIF4E2	Eukaryotic translation initiation factor 4E type 2	1	0	0	0	0	0	0	0	0	0	0	0	0	8651300	0	15882000	0	0	0	0	0	0	0	0	0	0	0	0	0	0	0	0	0	13111000	0	17935000	0	0	0	0	0
Q04637	EIF4G1	Eukaryotic translation initiation factor 4 gamma 1	25	0	0	0	0	0	0	0	0	0	0	937030000	474930000	664110000	87627000	1124700000	497590000	1014600000	625500000	594800000	318060000	0	0	0	0	0	0	0	0	0	0	1098700000	636370000	1008400000	130210000	829150000	488960000	1223900000	802500000	947910000	784750000
P78344	EIF4G2	Eukaryotic translation initiation factor 4 gamma 2	19	0	0	0	0	0	0	0	0	0	15299000	321490000	259610000	201740000	56766000	316910000	272200000	336870000	153980000	177970000	146130000	0	0	0	0	0	0	0	0	0	291390000	323950000	431510000	383260000	231800000	475560000	420730000	388090000	287780000	355780000	287240000
O43432	EIF4G3	Eukaryotic translation initiation factor 4 gamma 3	2	0	0	0	0	0	0	0	0	0	0	29747000	19371000	11379000	0	17873000	24394000	15286000	20455000	16259000	3817500	0	0	0	0	0	0	0	0	0	0	24290000	19858000	24253000	0	25488000	27296000	23675000	20758000	21900000	12122000
Q15056	EIF4H	Eukaryotic translation initiation factor 4H	7	0	0	0	0	0	0	0	0	0	0	478400000	189330000	275830000	236100000	696160000	278450000	619180000	333760000	436920000	214170000	0	0	0	0	0	0	0	0	0	0	440940000	216890000	342180000	388980000	995950000	368840000	705650000	365840000	1110000000	242260000
P55010	EIF5	Eukaryotic translation initiation factor 5	4	0	0	0	0	0	0	0	0	3338400	0	115910000	69333000	438750000	45701000	202660000	167340000	326200000	265760000	289880000	161050000	0	0	0	0	0	0	0	0	248840000	0	240600000	183260000	362340000	110730000	276510000	260860000	290490000	286840000	434420000	161700000
P63241	EIF5A	Eukaryotic translation initiation factor 5A-1	15	19409000	0	41200000	0	1285800	0	0	0	1890500	0	3095100000	1664100000	1957100000	436670000	2546700000	1100700000	3378100000	1401700000	3397200000	1273900000	296870000	0	186800000	0	14201000	0	0	0	24010000	0	4001000000	2470400000	2272900000	638400000	2578600000	1139100000	4742500000	1472700000	6367000000	1870800000
O60841	EIF5B	Eukaryotic translation initiation factor 5B	17	0	0	0	0	0	0	0	0	0	0	357610000	205330000	175820000	40457000	280700000	174330000	293330000	189140000	141490000	164830000	0	0	0	0	0	0	0	0	0	0	362200000	252260000	253370000	28983000	228190000	230800000	376710000	239530000	285650000	309030000
P56537	EIF6	Eukaryotic translation initiation factor 6	6	960060	0	0	0	0	0	1995700	0	0	0	458620000	246570000	390450000	57779000	487210000	304160000	298810000	205630000	301890000	132420000	17793000	0	0	0	0	0	12807000	0	0	0	536030000	285030000	506690000	93678000	441700000	392720000	414410000	282190000	565770000	267790000
Q53HC9	EIPR1	EARP and GARP complex-interacting protein 1	5	0	0	0	0	0	0	0	0	0	0	32215000	12431000	41961000	18993000	36629000	10780000	59631000	36354000	26833000	6319700	0	0	0	0	0	0	0	0	0	0	30582000	24944000	27810000	48824000	24189000	26597000	39826000	30180000	38496000	22406000
Q15717	ELAVL1	ELAV-like protein 1	13	0	0	0	0	0	0	0	0	0	15964000	469310000	545860000	266810000	112150000	387170000	333870000	429650000	623990000	295050000	240660000	0	0	0	0	0	0	0	0	0	261600000	349800000	458230000	347810000	275270000	381940000	607290000	424930000	689120000	337800000	515530000
Q96JJ3	ELMO2	Engulfment and cell motility protein 2	10	0	0	0	0	0	0	0	0	0	0	105770000	75587000	74968000	41120000	118380000	112420000	103890000	97179000	66933000	82024000	0	0	0	0	0	0	0	0	0	0	93467000	56350000	61183000	98395000	74593000	77360000	76164000	63825000	60957000	87156000
Q8IZ81	ELMOD2	ELMO domain-containing protein 2	6	0	0	0	0	0	0	37579000	0	0	0	113160000	106120000	108310000	22349000	27468000	115870000	56108000	183450000	30543000	22138000	0	0	0	0	0	0	312530000	0	0	0	117160000	110540000	73331000	59452000	56841000	86438000	72512000	182890000	42630000	36596000
P15502	ELN	Elastin	2	19089000	0	0	0	0	0	0	0	0	0	0	0	0	0	0	0	0	0	0	0	352070000	0	0	0	0	0	0	0	0	0	0	0	0	0	0	0	0	0	0	0
Q15370	ELOB	Elongin-B	3	0	0	0	0	0	0	0	0	0	0	89240000	75061000	118400000	58491000	86012000	57654000	172770000	77583000	80846000	55352000	0	0	0	0	0	0	0	0	0	0	127670000	85398000	167950000	161050000	84940000	101990000	128030000	73382000	100940000	112610000
Q15369	ELOC	Elongin-C	3	0	0	0	0	0	0	0	0	0	0	88003000	56558000	43377000	24733000	37259000	35523000	48742000	56975000	61214000	71651000	0	0	0	0	0	0	0	0	0	0	76775000	61785000	64653000	88624000	39792000	45308000	80009000	56546000	60995000	95934000
Q9NYP7	ELOVL5	Elongation of very long chain fatty acids protein 5	1	0	0	0	0	0	0	0	0	0	0	104320000	47530000	47232000	6008100	61702000	39936000	49156000	49414000	0	29352000	0	0	0	0	0	0	0	0	0	0	104320000	55581000	62059000	14443000	69679000	55759000	54134000	60400000	0	46122000
O95163	ELP1	Elongator complex protein 1	2	0	0	0	0	0	0	0	0	0	0	0	0	3785400	0	7482100	7135300	6272200	0	0	133710000	0	0	0	0	0	0	0	0	0	0	0	0	6518400	0	8795300	8589800	7152500	0	0	0
Q8N766	EMC1	ER membrane protein complex subunit 1	17	0	20494000	0	0	0	0	0	0	4994600	0	294140000	224160000	184140000	109890000	208730000	347980000	423900000	205200000	100660000	250060000	0	301150000	0	0	0	0	0	0	87782000	0	337110000	386180000	311500000	267810000	309520000	361300000	323050000	387920000	137220000	280920000
Q5UCC4	EMC10	ER membrane protein complex subunit 10	1	0	0	0	0	0	0	0	0	0	0	47791000	42293000	34033000	0	27383000	36066000	0	41616000	20422000	25025000	0	0	0	0	0	0	0	0	0	0	47791000	49456000	51578000	0	30924000	50356000	0	50868000	35067000	39323000
Q15006	EMC2	ER membrane protein complex subunit 2	7	0	0	0	0	0	0	0	0	0	0	90669000	105700000	80172000	115120000	151130000	79678000	73718000	142130000	81007000	117540000	0	0	0	0	0	0	0	0	0	0	109820000	133230000	110830000	183840000	115690000	145720000	114030000	160920000	110440000	234390000
Q9P0I2	EMC3	ER membrane protein complex subunit 3	5	0	0	0	0	0	0	0	0	0	0	0	37619000	24204000	1734300	30750000	35232000	103400000	60592000	25281000	48477000	0	0	0	0	0	0	0	0	0	0	0	57682000	35657000	19374000	34803000	56553000	82282000	42834000	40168000	106930000
Q5J8M3	EMC4	ER membrane protein complex subunit 4	2	0	0	0	0	0	0	0	0	0	0	0	20663000	0	0	0	0	0	28081000	12360000	31495000	0	0	0	0	0	0	0	0	0	0	0	24163000	0	0	0	0	0	34324000	21224000	49490000
Q9NPA0	EMC7	ER membrane protein complex subunit 7	4	849650	0	0	0	0	0	6970800	0	0	0	71298000	51098000	45236000	0	85396000	45471000	76725000	71716000	69063000	14812000	37492000	0	0	0	0	0	63929000	0	0	0	65578000	57993000	51982000	0	68005000	59821000	83726000	76590000	71385000	39182000
O43402	EMC8	ER membrane protein complex subunit 8	3	0	0	0	0	0	0	0	0	0	0	0	24874000	13398000	0	69810000	77319000	81634000	46167000	11723000	35485000	0	0	0	0	0	0	0	0	0	0	0	66588000	36857000	0	63807000	65690000	48353000	58007000	46131000	72969000
P50402	EMD	Emerin	12	0	0	0	0	0	0	0	0	0	0	502850000	929730000	339340000	151330000	607900000	806350000	466440000	1152300000	239070000	365470000	0	0	0	0	0	0	0	0	0	0	523490000	958740000	558050000	515400000	657610000	1020700000	541340000	1152700000	432080000	649010000
Q92979	EMG1	Ribosomal RNA small subunit methyltransferase NEP1	1	0	0	0	0	0	0	0	0	0	0	5311300	5293200	0	0	0	0	11858000	4012500	0	1281800	0	0	0	0	0	0	0	0	0	0	4133100	6836800	0	0	0	0	14424000	3919300	0	2165400
Q9Y6C2	EMILIN1	EMILIN-1	20	1798800	0	11035000	0	0	15014000	10843000	0	0	0	26862000	1443300000	0	151040000	17165000	1098500000	71475000	1502500000	16238000	226490000	16219000	0	30335000	0	0	105560000	19699000	0	0	0	19339000	1373400000	0	340430000	27910000	1574800000	21340000	2448200000	14195000	247270000
O00423	EML1	Echinoderm microtubule-associated protein-like 1	2	0	0	0	0	0	0	0	0	0	0	18133000	7403300	0	0	50480000	16678000	46008000	37618000	0	13964000	0	0	0	0	0	0	0	0	0	0	0	0	0	0	63767000	43192000	37765000	29307000	0	24853000
O95834	EML2	Echinoderm microtubule-associated protein-like 2	3	0	0	0	0	0	0	0	0	0	0	49457000	8442300	28128000	0	15119000	22244000	41469000	17905000	18966000	0	0	0	0	0	0	0	0	0	0	0	40173000	14239000	34443000	0	28721000	19605000	29678000	27941000	34084000	0
Q32P44	EML3	Echinoderm microtubule-associated protein-like 3	8	0	0	0	0	0	0	0	0	1668000	0	26437000	71001000	11549000	12256000	28095000	57489000	54762000	54300000	4687500	17934000	0	0	0	0	0	0	0	0	29389000	0	28227000	28666000	22656000	61564000	28118000	60128000	24752000	39832000	16819000	58886000
Q9HC35	EML4	Echinoderm microtubule-associated protein-like 4	14	0	0	0	0	0	0	0	0	0	0	225600000	175610000	108200000	50034000	254320000	247250000	372490000	851950000	141500000	122550000	0	0	0	0	0	0	0	0	0	0	296660000	303170000	230400000	259560000	323930000	337700000	275490000	389840000	222720000	228920000
Q8N8S7	ENAH	Protein enabled homolog	9	0	0	0	9160800	0	0	0	0	0	0	396800000	216170000	214100000	32063000	501590000	280600000	506940000	237450000	260570000	84825000	0	0	0	173040000	0	0	0	0	0	0	517690000	278490000	312920000	102980000	543760000	379140000	368580000	238460000	500120000	156900000
O94919	ENDOD1	Endonuclease domain-containing 1 protein	8	0	0	1864900	1287700	0	0	0	0	0	0	243540000	342090000	177860000	158240000	409570000	745710000	162940000	330440000	128240000	416810000	0	0	29702000	65349000	0	0	0	0	0	0	265850000	514590000	376560000	182220000	394690000	1034000000	178980000	282160000	192050000	719490000
P17813	ENG	Endoglin	9	6870400	0	21542000	3296100	39279000	0	33708000	0	4025800	0	277730000	353270000	148280000	54589000	284790000	259810000	365210000	702160000	80663000	55310000	88365000	0	242500000	86564000	395600000	0	202420000	0	64124000	0	276600000	383520000	188890000	114280000	288910000	310710000	331580000	855460000	118490000	83659000
P06733	ENO1	Alpha-enolase	37	183470000	451160000	381340000	95564000	226240000	63080000	95008000	71472000	69706000	27682000	46281000000	14811000000	42410000000	13059000000	30185000000	14283000000	41582000000	23425000000	30370000000	18021000000	2947900000	4266300000	3872100000	1414300000	2473800000	1564300000	613150000	736720000	960210000	404610000	44955000000	17192000000	66793000000	26300000000	31852000000	19315000000	54792000000	28330000000	50746000000	21900000000
P09104	ENO2	Gamma-enolase	12	0	0	11436000	467510	2066300	0	0	0	0	0	372370000	214590000	282600000	158960000	254650000	378120000	467040000	332780000	261290000	93276000	0	0	79816000	17544000	28094000	0	0	0	0	0	269640000	416850000	440590000	520720000	134830000	340270000	403960000	540460000	213640000	206970000
P13929	ENO3	Beta-enolase	6	0	0	0	0	0	0	0	0	0	0	151890000	206050000	0	12038000	0	13665000	12295000	5919400	0	0	0	0	0	0	0	0	0	0	0	0	134850000	238990000	0	45334000	0	18472000	12894000	8490900	0	0
Q9UHY7	ENOPH1	Enolase-phosphatase E1	2	0	0	0	0	0	0	0	0	0	0	0	0	6907300	0	9786000	0	30850000	0	0	0	0	0	0	0	0	0	0	0	0	0	0	0	14089000	0	14874000	0	26530000	0	0	0
P22413	ENPP1	Ectonucleotide pyrophosphatase/phosphodiesterase family member 1	16	3926900	142140000	72442000	14310000	0	0	0	1805000	0	0	53846000	916140000	127210000	137930000	27825000	96567000	57342000	1614600000	4459900	4051900	46360000	1903900000	310710000	100690000	0	0	0	7617300	0	0	23022000	1261300000	163470000	273480000	20851000	131710000	27177000	1984900000	9898500	5142500
Q9NPA8	ENY2	Transcription and mRNA export factor ENY2	2	0	0	0	0	0	0	0	0	0	0	17775000	0	39906000	9311100	18916000	16360000	32169000	48802000	22545000	0	0	0	0	0	0	0	0	0	0	0	30482000	0	34367000	27292000	36633000	39172000	40489000	48726000	21471000	0
Q5NDL2	EOGT	EGF domain-specific O-linked N-acetylglucosamine transferase	3	0	0	0	0	0	0	0	0	0	0	11215000	17353000	15960000	0	16455000	0	9601300	14329000	4661400	12717000	0	0	0	0	0	0	0	0	0	0	18421000	18444000	17910000	0	12164000	0	18090000	14393000	15026000	15904000
Q9H4G0	EPB41L1	Band 4.1-like protein 1	1	0	0	0	0	0	0	0	0	0	0	11943000	0	2934900	0	14553000	3678200	11505000	0	9674100	0	0	0	0	0	0	0	0	0	0	0	13749000	0	5287500	0	12637000	5819300	10625000	0	19124000	0
A0A1B0GTW6	EPB41L1	NA	8	0	0	0	0	0	0	10755000	0	0	0	161580000	41512000	46730000	9518000	225750000	101230000	141360000	63832000	147700000	37119000	0	0	0	0	0	0	69484000	0	0	0	159350000	49339000	76468000	19550000	309140000	123030000	116350000	61529000	213370000	89328000
Q4VXN0	EPB41L1	NA	1	0	0	0	0	0	0	0	0	0	0	0	0	8937400	0	35317000	15869000	25089000	0	15186000	0	0	0	0	0	0	0	0	0	0	0	0	0	16363000	0	45923000	20929000	23371000	0	22704000	0
O43491	EPB41L2	Band 4.1-like protein 2	22	2046400	0	809530	0	0	0	0	0	2040900	0	642080000	297020000	330190000	43747000	514730000	399610000	669780000	246390000	470090000	216800000	31234000	0	50724000	0	0	0	0	0	24205000	0	821870000	282090000	379180000	102270000	684250000	365810000	912860000	277490000	847920000	192460000
Q9UM22	EPDR1	Mammalian ependymin-related protein 1	4	0	0	0	0	0	0	0	0	0	0	151340000	78569000	117350000	39765000	66216000	105890000	0	175820000	56102000	111670000	0	0	0	0	0	0	0	0	0	0	133220000	127610000	163300000	85827000	107240000	125370000	0	192390000	90566000	162980000
P29317	EPHA2	Ephrin type-A receptor 2	7	0	0	0	0	0	0	0	0	0	0	76203000	13782000	86117000	16180000	63444000	16980000	93073000	15200000	62845000	10206000	0	0	0	0	0	0	0	0	0	0	61711000	24350000	99034000	37760000	56462000	25327000	89496000	15126000	47077000	49136000
P07099	EPHX1	Epoxide hydrolase 1	21	6136300	36560000	31162000	553200	0	0	0	3085800	0	0	1547500000	1716900000	1432100000	102720000	2480600000	2500000000	2018600000	2407000000	1089400000	1214500000	62801000	47485000	30880000	6995900	0	0	0	24111000	0	0	2524200000	2342700000	2331500000	88156000	2774800000	3373400000	2593400000	2660700000	953730000	2231900000
Q7L775	EPM2AIP1	EPM2A-interacting protein 1	3	0	0	0	0	0	0	0	0	3095300	0	0	13871000	18175000	0	0	27849000	18759000	6718100	0	0	0	0	0	0	0	0	0	0	54770000	0	0	0	13605000	0	0	28293000	14863000	14591000	0	0
Q9Y6I3	EPN1	Epsin-1	7	0	0	0	0	0	0	4089100	0	0	0	191160000	119790000	105850000	30907000	160690000	99530000	173260000	123340000	85016000	43478000	0	0	0	0	0	0	48817000	0	0	0	154180000	114910000	154490000	135140000	148630000	102910000	174320000	109270000	119830000	101660000
P58107	EPPK1	Epiplakin	3	60187000	73589000	52534000	21410000	0	84413000	77322000	62109000	0	0	5772800	0	0	0	0	0	41854000	0	0	0	1291000000	898930000	600820000	431710000	0	1437600000	470410000	608120000	0	0	0	0	0	0	0	0	0	0	0	0
P07814	EPRS1	Bifunctional glutamate/proline--tRNA ligase	61	521800	2722100	971120	18758000	5092900	0	696960	0	14811000	0	3370200000	2363100000	2178700000	730930000	3020300000	1608400000	3237800000	2174900000	2025800000	1271700000	3669100	6957200	7224400	58431000	13070000	0	2045500	0	43617000	0	3712400000	2298200000	3357900000	2157700000	3584100000	1460000000	4323900000	2889300000	3872300000	1313500000
P42566	EPS15	Epidermal growth factor receptor substrate 15	3	0	0	0	0	0	0	0	0	0	0	19038000	0	5451700	5187200	33569000	23247000	28490000	0	15857000	0	0	0	0	0	0	0	0	0	0	0	0	0	20329000	24974000	36948000	23476000	23148000	0	20828000	0
Q9UBC2	EPS15L1	Epidermal growth factor receptor substrate 15-like 1	9	0	0	0	0	0	0	0	0	0	0	59754000	25999000	99472000	37950000	117890000	117570000	145070000	93934000	64466000	70589000	0	0	0	0	0	0	0	0	0	0	122640000	55934000	133310000	33044000	102190000	109880000	109930000	94251000	94243000	131370000
Q12929	EPS8	Epidermal growth factor receptor kinase substrate 8	7	0	0	0	0	0	0	0	0	0	0	98716000	16401000	29318000	0	53793000	14669000	49816000	16779000	18655000	0	0	0	0	0	0	0	0	0	0	0	52899000	29326000	36480000	0	43196000	32412000	53799000	27033000	45227000	0
Q9H6S3	EPS8L2	Epidermal growth factor receptor kinase substrate 8-like protein 2	3	0	0	0	0	0	0	0	0	0	0	48385000	7809200	19077000	0	4581300	24864000	41516000	20787000	13319000	6831400	0	0	0	0	0	0	0	0	0	0	27365000	17349000	29428000	0	12026000	19926000	29700000	24921000	49374000	20963000
Q9NZ08	ERAP1	Endoplasmic reticulum aminopeptidase 1	13	0	0	0	0	0	0	0	0	0	1445500	186760000	67650000	57263000	0	252580000	45635000	237290000	132910000	37892000	8251000	0	0	0	0	0	0	0	0	0	29551000	235210000	78523000	106520000	0	266580000	83673000	175810000	119990000	92068000	28856000
Q6P179	ERAP2	Endoplasmic reticulum aminopeptidase 2	4	0	0	0	0	0	0	0	0	0	0	0	0	9425800	0	0	0	68452000	4822600	0	0	0	0	0	0	0	0	0	0	0	0	0	0	20855000	0	0	0	66103000	8605900	0	0
Q8IUD2	ERC1	ELKS/Rab6-interacting/CAST family member 1	10	0	0	0	0	0	0	0	0	0	0	18391000	34154000	124520000	33143000	167080000	136920000	158720000	94651000	46246000	71934000	0	0	0	0	0	0	0	0	0	0	58544000	83942000	75184000	140050000	140810000	100680000	102950000	123590000	76430000	165010000
Q969X5	ERGIC1	Endoplasmic reticulum-Golgi intermediate compartment protein 1	8	1798600	0	0	0	0	0	0	0	0	0	769760000	1096400000	544520000	587420000	347310000	1066500000	641600000	1121200000	311700000	795850000	72398000	0	0	0	0	0	0	0	0	0	702570000	1481000000	700660000	1683200000	428170000	1346600000	623570000	1154500000	370320000	1168700000
Q96RQ1	ERGIC2	Endoplasmic reticulum-Golgi intermediate compartment protein 2	1	0	0	0	0	0	0	0	0	0	0	9522400	29996000	11329000	0	11612000	22113000	23120000	20318000	7558400	0	0	0	0	0	0	0	0	0	0	0	9652700	37252000	15469000	0	13927000	32789000	21201000	26375000	12366000	0
P84090	ERH	Enhancer of rudimentary homolog	2	7883800	0	0	0	0	0	0	0	0	0	48177000	60071000	33027000	32264000	38318000	57676000	39689000	41482000	23309000	55390000	0	0	0	0	0	0	0	0	0	0	48177000	70246000	50054000	64342000	43272000	80527000	43708000	50704000	40023000	87038000
F6QUN3	ERI3	NA	1	0	0	0	0	0	0	0	0	0	0	0	0	0	0	0	0	0	0	0	0	0	0	0	0	0	0	0	0	0	0	0	0	0	0	0	0	0	0	0	0
Q96DZ1	ERLEC1	Endoplasmic reticulum lectin 1	4	0	0	0	0	0	0	0	0	0	0	0	0	30544000	17709000	36859000	50415000	51358000	93542000	16567000	31927000	0	0	0	0	0	0	0	0	0	0	0	0	38369000	82358000	43693000	50928000	35058000	73970000	52524000	53443000
O75477	ERLIN1	Erlin-1	6	0	0	0	0	0	0	0	0	0	0	176580000	183930000	110390000	81736000	149870000	180210000	121190000	133250000	65870000	181620000	0	0	0	0	0	0	0	0	0	0	139750000	179670000	154480000	209210000	198220000	241360000	148190000	134370000	152760000	303370000
O94905	ERLIN2	Erlin-2	12	0	4101900	5406300	1176900	0	0	0	0	0	0	873240000	729130000	548130000	428560000	678460000	820930000	777960000	757950000	385750000	583760000	0	30319000	18377000	16156000	0	0	0	0	0	0	1001800000	888490000	848730000	1146500000	466380000	940430000	911610000	972470000	696950000	1042000000
Q96HE7	ERO1A	ERO1-like protein alpha	22	0	0	0	0	0	0	0	0	0	0	446700000	1069600000	518280000	714490000	577760000	1162400000	346950000	1003400000	357760000	925570000	0	0	0	0	0	0	0	0	0	0	607110000	1289200000	738240000	1550600000	527840000	1524900000	553520000	1099700000	611020000	1330500000
P30040	ERP29	Endoplasmic reticulum resident protein 29	10	1158400	0	0	1776000	0	0	0	0	0	0	1173700000	555020000	892540000	276770000	1527000000	940460000	1225800000	864080000	735610000	970040000	20618000	0	0	32436000	0	0	0	0	0	0	1407600000	796230000	1262700000	699240000	1648200000	1281700000	1423900000	1018400000	1450200000	1135300000
Q9BS26	ERP44	Endoplasmic reticulum resident protein 44	15	0	67325000	51210000	0	0	0	0	43767000	0	0	465750000	688120000	594400000	210800000	705790000	800320000	485150000	520840000	359370000	586590000	0	1121700000	833440000	0	0	0	0	759240000	0	0	542120000	653340000	746860000	245410000	708550000	947280000	575300000	750390000	570730000	709010000
P10768	ESD	S-formylglutathione hydrolase	10	0	5227200	43764000	4267200	0	0	0	0	0	0	977600000	537940000	332150000	55554000	617370000	282230000	743460000	547080000	772550000	295430000	0	51310000	293470000	67025000	0	0	0	0	0	0	1141200000	760090000	446030000	155180000	739220000	502740000	670670000	594970000	1380700000	352910000
Q9BSJ8	ESYT1	Extended synaptotagmin-1	34	0	0	0	0	0	0	0	0	4355700	3975800	1893900000	1685900000	1306300000	495940000	2195500000	1691000000	2124300000	1950100000	5275400000	1177000000	0	0	0	0	0	0	0	0	124090000	68262000	2755900000	2641800000	2312800000	1492500000	2799500000	2896500000	3592600000	3732700000	2274000000	2652400000
A0FGR8	ESYT2	Extended synaptotagmin-2	25	0	0	0	0	0	10284000	0	0	1966500	0	348580000	645440000	217670000	277380000	394660000	936320000	574030000	1014400000	312900000	475210000	0	0	0	0	0	517080000	0	0	65191000	0	513720000	774560000	378250000	568910000	507760000	1233800000	567660000	853980000	449600000	671180000
P62495	ETF1	Eukaryotic peptide chain release factor subunit 1	11	0	0	0	0	0	0	0	0	0	0	430040000	87987000	251120000	34289000	294900000	108000000	286100000	144790000	254220000	150830000	0	0	0	0	0	0	0	0	0	0	371640000	134690000	358680000	146750000	256730000	163630000	324990000	207930000	361610000	177630000
P13804	ETFA	Electron transfer flavoprotein subunit alpha, mitochondrial	12	1390200	0	1104400	0	0	0	0	0	0	0	882340000	819470000	331650000	358910000	887360000	760410000	774440000	821190000	416060000	544990000	35200000	0	16857000	0	0	0	0	0	0	0	1074100000	1277300000	367580000	1021600000	1051900000	773730000	615860000	1153200000	622500000	499120000
P38117	ETFB	Electron transfer flavoprotein subunit beta	11	0	0	0	0	0	0	0	0	0	0	518820000	539680000	404990000	207080000	793320000	766190000	387180000	531510000	320640000	571880000	0	0	0	0	0	0	0	0	0	0	608200000	781960000	532500000	380960000	724060000	897810000	672890000	794920000	505880000	745050000
Q16134	ETFDH	Electron transfer flavoprotein-ubiquinone oxidoreductase, mitochondrial	8	0	0	0	0	0	0	0	0	0	0	50617000	126530000	35643000	68178000	87743000	156750000	83764000	92276000	29943000	169520000	0	0	0	0	0	0	0	0	0	0	59705000	153260000	39132000	256460000	93620000	237630000	69395000	116590000	59554000	179780000
O95571	ETHE1	Persulfide dioxygenase ETHE1, mitochondrial	7	0	0	0	0	0	0	0	0	0	0	220840000	257670000	77703000	54355000	274400000	196010000	127420000	118890000	98461000	115350000	0	0	0	0	0	0	0	0	0	0	206420000	249390000	120700000	107880000	241590000	250890000	135970000	220780000	165450000	206460000
Q01844	EWSR1	RNA-binding protein EWS	5	0	0	0	0	0	0	0	0	0	0	354250000	518620000	283600000	77865000	460160000	497860000	486250000	540850000	227590000	310000000	0	0	0	0	0	0	0	0	0	0	348770000	574920000	466030000	295940000	469790000	610000000	442250000	567250000	427090000	531630000
Q9NVH0	EXD2	Exonuclease 3'-5' domain-containing protein 2	2	0	0	0	0	0	0	0	0	0	0	5244100	4514700	3500500	0	4883300	3608700	4130900	0	2134600	0	0	0	0	0	0	0	0	0	0	0	5152800	5311000	5197700	0	5350900	5068700	4576500	0	3938800	0
Q9NV70	EXOC1	Exocyst complex component 1	8	0	0	0	0	0	0	0	0	0	0	55626000	484690000	105110000	0	123740000	82935000	144270000	114270000	72049000	63578000	0	0	0	0	0	0	0	0	0	0	113530000	200440000	163600000	0	201850000	179610000	194090000	166790000	211880000	127620000
Q96KP1	EXOC2	Exocyst complex component 2	10	7418200	17066000	4297400	0	15622000	0	0	10560000	0	0	81669000	164560000	48653000	71163000	83835000	63506000	77781000	71350000	19581000	34459000	90974000	104130000	50560000	0	85833000	0	0	81284000	0	0	78492000	174890000	98585000	199830000	78643000	108010000	72882000	96981000	40615000	130810000
O60645	EXOC3	Exocyst complex component 3	8	0	0	0	0	0	0	0	0	0	0	60246000	38279000	72757000	11101000	47573000	56396000	83226000	43538000	43718000	58354000	0	0	0	0	0	0	0	0	0	0	75457000	65699000	60597000	49981000	56564000	69514000	68277000	87382000	61472000	66043000
Q96A65	EXOC4	Exocyst complex component 4	11	0	0	0	0	0	0	0	0	0	0	80037000	75661000	100070000	61353000	150360000	91178000	209480000	82802000	69997000	92438000	0	0	0	0	0	0	0	0	0	0	129990000	130390000	103780000	121980000	100820000	125090000	108690000	124800000	88410000	140000000
O00471	EXOC5	Exocyst complex component 5	9	0	0	0	0	0	0	0	0	0	0	65023000	56425000	46646000	28444000	48188000	82326000	76676000	48639000	35423000	23583000	0	0	0	0	0	0	0	0	0	0	47976000	48271000	71353000	116600000	63451000	69012000	76083000	51233000	37896000	33657000
Q9Y2D4	EXOC6B	Exocyst complex component 6B	5	0	0	0	0	0	28872000	0	0	0	0	52713000	18804000	21314000	3278700	17603000	29822000	34241000	22327000	0	25612000	0	0	0	0	0	556790000	0	0	0	0	34079000	36496000	38928000	17409000	27576000	34354000	41158000	29790000	0	56025000
Q9UPT5	EXOC7	Exocyst complex component 7	8	0	0	0	0	0	0	0	2731400	0	0	5425900	36476000	77799000	10513000	111130000	76323000	82898000	83069000	36941000	69628000	0	0	0	0	0	0	0	105730000	0	0	46335000	62342000	66271000	99999000	76840000	69608000	82821000	59038000	58767000	65974000
Q8IYI6	EXOC8	Exocyst complex component 8	7	0	0	0	0	0	0	0	0	0	0	13098000	60192000	21601000	36868000	70917000	9207300	21301000	70473000	2886300	11153000	0	0	0	0	0	0	0	0	0	0	35519000	49505000	33916000	106960000	49786000	37791000	29311000	39013000	22324000	46463000
Q9Y2C4	EXOG	Nuclease EXOG, mitochondrial	2	0	0	0	0	0	0	0	0	0	0	4105100	24865000	9772800	0	6366800	20858000	24135000	30051000	0	0	0	0	0	0	0	0	0	0	0	0	12321000	29241000	10331000	0	21383000	22801000	21623000	29916000	0	0
Q5RKV6	EXOSC6	Exosome complex component MTR3	2	0	0	0	0	0	0	0	0	0	0	8855000	10154000	5395800	9113700	12979000	7919100	2764000	9604500	3506600	8243600	0	0	0	0	0	0	0	0	0	0	9744300	8174500	8642100	19646000	14054000	12167000	3792800	12919000	6696300	12679000
P15311	EZR	Ezrin	12	35190000	42780000	40460000	2378500	6261500	0	0	0	0	0	1496400000	569250000	1072300000	77008000	913430000	425710000	739540000	351600000	667920000	295680000	206870000	171550000	176570000	37048000	33103000	0	0	0	0	0	2725300000	949860000	2107300000	172420000	784530000	311700000	1229200000	159850000	675270000	337720000
P00740	F9	Coagulation factor IX	1	0	27030000	29246000	18701000	52922000	50828000	0	85526000	0	0	0	0	0	0	0	0	0	0	0	0	0	279810000	288550000	364330000	413950000	1058900000	0	887550000	0	0	0	0	0	0	0	0	0	0	0	0
P05413	FABP3	Fatty acid-binding protein, heart	2	0	0	0	0	0	0	0	0	0	0	18696000	7692600	0	0	29628000	0	0	8283800	0	9619400	0	0	0	0	0	0	0	0	0	0	0	0	0	0	36020000	0	0	10208000	0	12472000
P15090	FABP4	Fatty acid-binding protein, adipocyte	4	0	0	0	0	0	0	0	0	19880000	0	2475500000	487460000	43454000	21780000	15528000	258010000	6897100	107480000	0	67265000	0	0	0	0	0	0	0	0	273030000	0	2426700000	647760000	60578000	51731000	36198000	346410000	20722000	118510000	0	148210000
Q01469	FABP5	Fatty acid-binding protein 5	5	0	0	0	1897300	0	15221000	0	0	53403000	0	73787000	40487000	49039000	0	62091000	12893000	71455000	15305000	46467000	0	0	0	0	57063000	0	490690000	0	0	396800000	0	54003000	20855000	31660000	0	51453000	27950000	63926000	29045000	54732000	0
Q13158	FADD	FAS-associated death domain protein	2	0	0	0	0	0	0	0	0	0	0	34958000	48075000	7886700	0	0	4467500	69093000	0	0	0	0	0	0	0	0	0	0	0	0	0	27873000	31413000	11578000	0	0	7504900	107090000	0	0	0
O95864	FADS2	Acyl-CoA 6-desaturase	4	0	0	0	0	0	0	0	0	0	0	12733000	0	50021000	0	10792000	0	22422000	0	0	0	0	0	0	0	0	0	0	0	0	0	19179000	0	68370000	0	19447000	0	18426000	0	0	0
Q9Y5Q0	FADS3	Fatty acid desaturase 3	2	0	0	0	0	0	0	0	0	0	0	55566000	20051000	76153000	0	65190000	13065000	56882000	0	0	0	0	0	0	0	0	0	0	0	0	0	52012000	29446000	68656000	0	64016000	31866000	59051000	0	0	0
Q96CS3	FAF2	FAS-associated factor 2	14	0	0	0	0	0	0	0	0	0	0	561860000	493540000	288730000	79073000	414010000	432530000	346040000	472230000	238090000	360930000	0	0	0	0	0	0	0	0	0	0	467740000	470470000	407260000	322700000	502790000	607940000	306180000	585260000	368940000	534600000
P16930	FAH	Fumarylacetoacetase	7	0	0	974720	0	0	0	0	0	0	0	41155000	9063800	80390000	33516000	68273000	13280000	102900000	28476000	62483000	29416000	0	0	17579000	0	0	0	0	0	0	0	61015000	20397000	117220000	98763000	60703000	21895000	139450000	48839000	64642000	32804000
Q6P587	FAHD1	Acylpyruvase FAHD1, mitochondrial	4	0	73065000	0	0	0	0	27453000	0	0	0	154400000	81263000	78840000	0	116720000	92738000	128510000	84198000	50467000	43864000	0	813500000	0	0	0	0	296710000	0	0	0	71702000	110120000	119010000	0	116600000	100980000	120620000	92007000	78551000	43050000
Q96GK7	FAHD2A	Fumarylacetoacetate hydrolase domain-containing protein 2A	4	0	0	0	0	0	0	0	0	0	0	42582000	23312000	17847000	0	59912000	18419000	26851000	9787600	30544000	0	0	0	0	0	0	0	0	0	0	0	47635000	17273000	36518000	0	47475000	34721000	39924000	14909000	45790000	0
Q8IWE2	FAM114A1	Protein NOXP20	17	0	0	0	0	0	0	0	0	0	0	1309300000	841230000	778320000	196870000	1113900000	436160000	1261000000	716940000	746920000	324950000	0	0	0	0	0	0	0	0	0	0	1257100000	951470000	1062200000	617990000	1040900000	660430000	1510100000	963660000	1196900000	646250000
Q9NRY5	FAM114A2	Protein FAM114A2	4	0	0	0	0	0	0	0	0	0	0	3956600	4492700	0	0	17042000	0	44848000	3847400	40747000	0	0	0	0	0	0	0	0	0	0	0	13407000	17802000	0	0	29850000	0	50873000	16852000	23731000	0
Q9NZB2	FAM120A	Constitutive coactivator of PPAR-gamma-like protein 1	25	0	0	0	0	26308000	0	0	0	0	0	577430000	632500000	300120000	157410000	675330000	747870000	536730000	607780000	330650000	476530000	0	0	0	0	281970000	0	0	0	0	0	629310000	513460000	304830000	486260000	845350000	628300000	417280000	490950000	610700000	657460000
Q9NX05	FAM120C	Constitutive coactivator of PPAR-gamma-like protein 2	3	0	0	0	0	0	0	0	0	0	0	0	0	0	9561400	7477900	9807400	0	0	7750200	12249000	0	0	0	0	0	0	0	0	0	0	0	0	0	0	0	13260000	0	0	13072000	19915000
Q5W0V3	FAM160B1	Protein FAM160B1	3	0	0	0	0	0	0	0	0	0	0	15638000	0	8410600	0	34907000	8869600	23399000	9761100	16730000	12611000	0	0	0	0	0	0	0	0	0	0	23112000	0	19910000	0	18103000	19483000	14505000	18947000	24650000	27721000
Q96A26	FAM162A	Protein FAM162A	4	0	0	0	0	0	0	0	0	0	0	187420000	250440000	91448000	77530000	255520000	224210000	221200000	213090000	104450000	144610000	0	0	0	0	0	0	0	0	0	0	166870000	218540000	141560000	292710000	161020000	331920000	185380000	251880000	140440000	297800000
O75063	FAM20B	Glycosaminoglycan xylosylkinase	1	0	0	0	0	0	0	0	0	0	0	6025900	6554800	3665300	0	5365900	0	8032500	3252600	2534100	0	0	0	0	0	0	0	0	0	0	0	6025900	7665100	5554900	0	6059600	0	8845900	3975700	4351200	0
Q9H0X4	FAM234A	Protein FAM234A	2	0	0	0	0	0	0	0	0	0	0	0	0	6800700	3110700	6220600	0	12961000	0	0	2468800	0	0	0	0	0	0	0	0	0	0	0	0	0	7478000	7024800	0	0	0	0	3879500
Q92520	FAM3C	Protein FAM3C	5	0	0	0	0	0	0	12361000	0	0	0	126010000	40629000	74527000	15686000	128070000	94753000	61042000	32075000	79713000	33312000	0	0	0	0	0	0	105210000	0	0	0	76363000	54735000	92433000	75072000	121190000	89408000	61697000	51946000	117710000	84957000
Q8NCA5	FAM98A	Protein FAM98A	5	0	0	0	0	0	0	0	0	0	0	107520000	81706000	128020000	28741000	192980000	114470000	57341000	77373000	67532000	95750000	0	0	0	0	0	0	0	0	0	0	136210000	140390000	138400000	75690000	202250000	107890000	115010000	92382000	123420000	122660000
Q52LJ0	FAM98B	Protein FAM98B	8	0	0	0	2502100	0	0	0	0	0	0	142560000	216530000	126440000	218100000	156660000	523840000	139990000	608950000	36458000	93631000	0	0	0	70325000	0	0	0	0	0	0	210200000	318800000	218740000	534170000	228550000	437130000	210410000	600610000	101130000	199840000
Q12884	FAP	Prolyl endopeptidase FAP	31	0	12722000	29427000	3533600	0	0	35349000	7664700	3008500	0	814260000	1897400000	1182000000	548760000	290500000	1225900000	1233100000	2430000000	607010000	557230000	0	32886000	68312000	36780000	0	0	12752000	35625000	16348000	0	949450000	2884600000	1946100000	1326800000	290530000	1515400000	1839500000	2979300000	881550000	688890000
Q9Y4F1	FARP1	FERM, ARHGEF and pleckstrin domain-containing protein 1	10	1744600	0	0	0	0	0	0	0	0	0	85876000	235140000	83185000	0	47595000	17174000	97835000	68436000	30749000	26812000	57995000	0	0	0	0	0	0	0	0	0	91343000	266710000	90045000	0	60561000	69584000	76178000	77768000	33239000	46957000
Q9Y285	FARSA	Phenylalanine--tRNA ligase alpha subunit	15	0	0	0	0	0	0	0	0	0	0	339950000	276220000	242600000	80663000	385460000	209080000	337570000	240540000	90897000	110970000	0	0	0	0	0	0	0	0	0	0	315680000	334620000	312880000	156410000	395460000	277500000	297820000	360160000	178830000	246870000
Q9NSD9	FARSB	Phenylalanine--tRNA ligase beta subunit	19	0	0	52109000	1738100	0	0	0	0	0	0	387760000	411490000	293320000	108430000	515580000	356230000	309320000	398450000	168560000	150460000	0	0	394070000	149400000	0	0	0	0	0	0	456370000	399210000	324200000	218100000	540870000	516480000	409610000	350750000	357920000	337230000
P25445	FAS	Tumor necrosis factor receptor superfamily member 6	5	0	0	0	0	0	1401700	0	2840900	0	0	56472000	51641000	81047000	55058000	69617000	78960000	62146000	91935000	56190000	71324000	0	0	0	0	0	149430000	0	150630000	0	0	32955000	35584000	62289000	137890000	62237000	49516000	15758000	67092000	71193000	162820000
P49327	FASN	Fatty acid synthase	66	0	65510000	47422000	36713000	53787000	80501000	55044000	92344000	0	0	1974900000	910460000	1892800000	360480000	2130800000	1058300000	2793900000	1475100000	1461200000	845920000	0	1068200000	548740000	1119900000	767830000	151930000	216410000	290740000	0	0	1813500000	875460000	1853700000	846610000	1752300000	1175800000	2911100000	1450700000	1160700000	902360000
Q14517	FAT1	Protocadherin Fat 1	3	0	0	0	0	0	0	0	0	0	0	0	8372300	6302000	13749000	0	2217500	0	3119300	0	4285300	0	0	0	0	0	0	0	0	0	0	0	0	9958300	0	0	2877700	0	3306200	0	0
P62861	FAU	40S ribosomal protein S30	3	0	0	0	0	0	0	0	0	0	0	174950000	100550000	95819000	4966900	207010000	135450000	190670000	94986000	155780000	167830000	0	0	0	0	0	0	0	0	0	0	181020000	102680000	77994000	42555000	272880000	178040000	199820000	113570000	296420000	238820000
P22087	FBL	rRNA 2'-O-methyltransferase fibrillarin	13	8299000	0	0	0	0	0	0	0	0	0	558990000	1016400000	278120000	181500000	415060000	606280000	602330000	1184400000	414580000	446910000	91052000	0	0	0	0	0	0	0	0	0	508940000	1040100000	404740000	717650000	509290000	865540000	552870000	1213400000	486470000	840740000
Q8WUP2	FBLIM1	Filamin-binding LIM protein 1	10	0	0	0	0	0	0	0	0	0	0	307730000	87104000	348560000	31061000	379730000	26789000	277770000	72778000	256860000	128250000	0	0	0	0	0	0	0	0	0	0	361860000	145010000	434880000	48227000	378180000	77374000	315210000	109310000	448380000	191830000
P23142	FBLN1	Fibulin-1	12	8537900	0	28241000	0	43333000	15783000	20905000	0	25057000	0	0	278250000	0	17888000	40807000	705270000	6972200	1122200000	10509000	167880000	138610000	0	298070000	0	199490000	343980000	93236000	0	156890000	0	0	307080000	0	48286000	87419000	1119800000	33199000	1332800000	65765000	325030000
B1AHL2	FBLN1	Fibulin-1	2	0	0	0	0	0	0	0	0	0	0	0	0	0	0	0	15362000	0	26141000	0	0	0	0	0	0	0	0	0	0	0	0	0	0	0	0	0	21448000	0	31953000	0	0
P35555	FBN1	Fibrillin-1	75	20876000	0	28120000	0	59329000	742030	66188000	1574600	0	0	210940000	5643600000	206430000	2909000000	279870000	9182900000	322760000	14599000000	144500000	2876100000	119740000	0	170350000	0	206650000	13786000	170470000	2673300	0	0	153650000	8760400000	182080000	6201000000	153410000	14266000000	86045000	16760000000	155660000	4694200000
P35556	FBN2	Fibrillin-2	2	0	0	0	0	0	0	0	0	0	0	0	0	0	0	0	9905100	0	215110000	0	0	0	0	0	0	0	0	0	0	0	0	0	0	0	0	0	100640000	0	176110000	0	0
Q8TB52	FBXO30	F-box only protein 30	1	0	0	0	0	0	0	0	0	0	0	7094100	0	0	0	0	0	0	0	0	0	0	0	0	0	0	0	0	0	0	0	7094100	0	0	0	0	0	0	0	0	0
Q86WN1	FCHSD1	F-BAR and double SH3 domains protein 1	2	0	0	0	0	0	0	0	0	0	0	2938900	5384200	0	0	0	0	5218900	0	0	0	0	0	0	0	0	0	0	0	0	0	2938900	0	0	0	0	0	5747300	0	0	0
P37268	FDFT1	Squalene synthase	2	0	0	0	0	0	0	0	0	0	0	0	0	0	0	18884000	0	0	0	0	0	0	0	0	0	0	0	0	0	0	0	0	0	0	0	21326000	0	0	0	0	0
P14324	FDPS	Farnesyl pyrophosphate synthase	3	0	0	0	0	0	0	0	0	0	0	334720000	117100000	161650000	12989000	210890000	84855000	286290000	136140000	155160000	105310000	0	0	0	0	0	0	0	0	0	0	338410000	154660000	223220000	124630000	194840000	108770000	255070000	159610000	238730000	142000000
P22570	FDXR	NADPH:adrenodoxin oxidoreductase, mitochondrial	11	0	0	0	0	0	0	0	0	0	0	50572000	75711000	113590000	31012000	151300000	135980000	169850000	222870000	84373000	162830000	0	0	0	0	0	0	0	0	0	0	128190000	180110000	117130000	91043000	156850000	191670000	189410000	178880000	125860000	239950000
P22830	FECH	Ferrochelatase, mitochondrial	7	0	0	0	0	0	0	0	0	0	0	258590000	295490000	56737000	60837000	173790000	259050000	184760000	200780000	82245000	89476000	0	0	0	0	0	0	0	0	0	0	179500000	251910000	189460000	184020000	198640000	286770000	195750000	258200000	140300000	205200000
P39748	FEN1	Flap endonuclease 1	1	0	0	0	0	0	0	0	0	0	0	0	0	0	0	11610000	6783200	9263000	7648300	0	0	0	0	0	0	0	0	0	0	0	0	0	0	0	0	13815000	9341400	9694800	9281000	0	0
Q96AC1	FERMT2	Fermitin family homolog 2	33	21072000	12854000	39864000	3780600	11468000	0	0	0	0	0	4562500000	2766700000	1977400000	991750000	3388100000	1769800000	3911600000	2274400000	2497900000	1746600000	324050000	110510000	273860000	38720000	77138000	0	0	0	0	0	5945000000	3938500000	3563500000	1482400000	4807000000	2164400000	6202000000	2014000000	6300300000	2470700000
P02671	FGA	Fibrinogen alpha chain	6	0	0	0	0	151270000	0	0	0	0	0	0	0	0	0	0	0	0	0	0	0	0	0	0	0	989810000	0	0	0	0	0	0	0	0	0	0	0	0	0	0	0
P02675	FGB	Fibrinogen beta chain	4	0	0	0	0	95477000	0	0	0	0	0	0	0	0	0	0	0	0	0	0	0	0	0	0	0	629090000	0	0	0	0	0	0	0	0	0	0	0	0	0	0	0
Q6ZV73	FGD6	FYVE, RhoGEF and PH domain-containing protein 6	2	0	0	0	0	0	0	0	0	0	0	0	0	0	36685000	21064000	20835000	12414000	20030000	9214600	75396000	0	0	0	0	0	0	0	0	0	0	0	0	0	77544000	30705000	32719000	17646000	28340000	19697000	61822000
P05230	FGF1	Fibroblast growth factor 1	3	0	0	0	0	0	0	0	0	0	0	0	34258000	0	7706700	0	7829100	0	46455000	6440400	29567000	0	0	0	0	0	0	0	0	0	0	0	32686000	0	23925000	0	16489000	0	50292000	16682000	36062000
P09038	FGF2	Fibroblast growth factor 2	3	0	0	0	0	0	0	0	0	0	0	89193000	113920000	65856000	21283000	40320000	66863000	103630000	95857000	21794000	88570000	0	0	0	0	0	0	0	0	0	0	72242000	117620000	79300000	40246000	62441000	89912000	106950000	119900000	111600000	120580000
P02679	FGG	Fibrinogen gamma chain	6	0	0	0	0	195550000	0	0	0	0	8418500	0	0	0	0	0	0	0	0	0	0	0	0	0	0	1641200000	0	0	0	0	115570000	0	0	0	0	0	0	0	0	0	0
P07954	FH	Fumarate hydratase, mitochondrial	12	13690000	21552000	13461000	900510000	5060500000	475170000	8857100	1874200000	5023300	0	875790000	1033400000	852860000	126390000	1480800000	1554300000	933310000	953540000	435780000	306280000	937670000	1412200000	266340000	9039700000	12894000000	5089300000	546760000	11209000000	547230000	0	8116300000	4615200000	5182400000	2154400000	12035000000	6703700000	3489800000	5294100000	2254500000	3432800000
Q13642	FHL1	Four and a half LIM domains protein 1	14	6111400	27179000	10035000	9900700	12459000	8756200	1198600	3104700	0	10120000	1909200000	1066200000	1346200000	482160000	3206600000	1677600000	1544200000	892420000	1702500000	718830000	187720000	344240000	165720000	334470000	163780000	305310000	15426000	59380000	0	179360000	2413000000	1693400000	1590000000	608150000	2945100000	1732600000	2216700000	1532500000	3385000000	775380000
Q14192	FHL2	Four and a half LIM domains protein 2	16	4056900	0	8362400	1919700	12876000	0	8221400	0	0	0	2349400000	608500000	3209800000	267370000	2867200000	674970000	3243600000	1185100000	3295800000	608270000	62165000	0	67609000	25963000	80720000	0	43925000	0	0	0	1829600000	558970000	4942800000	325530000	3605700000	844950000	4627000000	1530600000	4820100000	1447500000
Q9Y613	FHOD1	FH1/FH2 domain-containing protein 1	9	0	0	0	0	0	0	2338400	0	0	0	30209000	7010900	2842100	7210500	55792000	231850000	10936000	117910000	0	31194000	0	0	0	0	0	0	33978000	0	0	0	48131000	28995000	32299000	0	120980000	158860000	47499000	112770000	0	53039000
Q4L180	FILIP1L	Filamin A-interacting protein 1-like	3	0	0	0	11837000	0	0	0	0	0	0	0	0	0	0	12383000	1116000	0	0	13026000	2841600	0	0	0	0	0	0	0	0	0	0	0	0	0	0	14008000	3410300	0	0	15707000	6880300
Q6UN15	FIP1L1	Pre-mRNA 3'-end-processing factor FIP1	2	0	0	0	0	0	0	0	0	0	0	14558000	9608400	15580000	10441000	20514000	10273000	23248000	54571000	5651000	6362000	0	0	0	0	0	0	0	0	0	0	19437000	17075000	15196000	24477000	32753000	18503000	25776000	29268000	15219000	15448000
Q9Y3D6	FIS1	Mitochondrial fission 1 protein	4	1456900	0	0	0	0	0	0	0	0	0	120260000	46286000	95647000	157640000	156810000	139510000	228010000	142740000	102180000	164080000	43974000	0	0	0	0	0	0	0	0	0	155840000	57338000	82533000	169360000	100010000	256060000	315040000	228730000	198470000	189900000
Q96AY3	FKBP10	Peptidyl-prolyl cis-trans isomerase FKBP10	20	0	0	0	0	0	0	0	0	0	0	3064900000	964130000	2670600000	787030000	2569300000	916640000	2386300000	1257000000	1701300000	1450400000	0	0	0	0	0	0	0	0	0	0	4296000000	880860000	5261600000	1320100000	2875600000	1439400000	2125000000	1017200000	2208500000	2631700000
Q9NYL4	FKBP11	Peptidyl-prolyl cis-trans isomerase FKBP11	7	0	0	0	0	0	0	0	0	0	0	203370000	294580000	166860000	29501000	314490000	258450000	369280000	627450000	124180000	31603000	0	0	0	0	0	0	0	0	0	0	240120000	281440000	247090000	149870000	276940000	245180000	362760000	746750000	172930000	183890000
Q5T1M5	FKBP15	FK506-binding protein 15	6	0	0	0	0	0	0	0	0	0	0	36260000	34931000	47426000	21376000	71513000	35040000	71623000	89784000	38353000	28487000	0	0	0	0	0	0	0	0	0	0	43796000	44123000	61290000	88910000	42805000	47066000	70362000	50423000	60996000	54799000
P62942	FKBP1A	Peptidyl-prolyl cis-trans isomerase FKBP1A	6	0	0	6681800	0	0	0	0	0	0	0	1144600000	318850000	542950000	165410000	923020000	335960000	887210000	362410000	900580000	238260000	0	0	150640000	0	0	0	0	0	0	0	1152800000	332690000	1467800000	260180000	984390000	392190000	972590000	521230000	1300600000	338600000
P26885	FKBP2	Peptidyl-prolyl cis-trans isomerase FKBP2	6	0	0	0	0	0	0	0	0	0	0	122000000	76548000	80058000	0	96172000	74099000	192360000	109890000	140820000	200320000	0	0	0	0	0	0	0	0	0	0	185620000	116480000	130450000	0	102390000	130050000	246050000	153630000	216160000	166810000
Q00688	FKBP3	Peptidyl-prolyl cis-trans isomerase FKBP3	10	0	0	0	0	0	0	0	0	0	0	732280000	170130000	594100000	26287000	800620000	188540000	746240000	260230000	346430000	142210000	0	0	0	0	0	0	0	0	0	0	866220000	211750000	850830000	230220000	854090000	201730000	645250000	299030000	635070000	218050000
Q02790	FKBP4	Peptidyl-prolyl cis-trans isomerase FKBP4	16	0	0	2533100	0	0	0	0	0	0	0	166800000	82343000	209310000	22728000	252040000	84529000	345180000	199030000	205750000	44263000	0	0	36856000	0	0	0	0	0	0	0	253410000	134110000	294970000	108220000	274000000	121570000	314220000	113740000	237630000	110840000
Q9Y680	FKBP7	Peptidyl-prolyl cis-trans isomerase FKBP7	6	0	0	0	0	0	0	0	0	0	0	181420000	50770000	67128000	21806000	176140000	88584000	194820000	49857000	117140000	43295000	0	0	0	0	0	0	0	0	0	0	150410000	62677000	93020000	78422000	173500000	70653000	181110000	58708000	136020000	84866000
Q14318	FKBP8	Peptidyl-prolyl cis-trans isomerase FKBP8	5	0	0	0	0	0	0	0	0	0	0	63448000	24589000	80151000	0	115850000	40741000	101150000	78064000	98563000	24028000	0	0	0	0	0	0	0	0	0	0	47252000	21611000	94426000	0	73853000	21076000	51704000	62307000	78563000	46655000
O95302	FKBP9	Peptidyl-prolyl cis-trans isomerase FKBP9	15	0	0	0	4714400	0	0	7318000	0	0	0	1361100000	537230000	1086300000	23688000	858360000	214620000	1205700000	607130000	633560000	563020000	0	0	0	167300000	0	0	92240000	0	0	0	1349300000	660190000	1355600000	49808000	794170000	281290000	1501800000	590980000	1130000000	658310000
P20930	FLG	Filaggrin	23	0	0	2672600	0	0	0	0	0	0	0	995510000	557190000	1940000000	187320000	8072400	487390000	1807400000	1317800000	3103900000	4865700000	0	0	73746000	0	0	0	0	0	0	0	1149600000	769660000	3281800000	537560000	6123900	542790000	2255700000	1517100000	5068000000	5469500000
Q5D862	FLG2	Filaggrin-2	3	9263000	18557000	0	0	0	0	0	0	19269000	0	16024000	10721000	9262600	0	15143000	10396000	21260000	16007000	10333000	0	225760000	186310000	0	0	0	0	0	0	183420000	0	27544000	22146000	13419000	0	16347000	13874000	38584000	18702000	16960000	0
Q13045	FLII	Protein flightless-1 homolog	22	0	0	0	1792900	0	0	14006000	0	0	0	186800000	329450000	235960000	138600000	212980000	328240000	314270000	223190000	127580000	716020000	0	0	0	47942000	0	0	104040000	0	0	0	287680000	472820000	372310000	487210000	270430000	446410000	251620000	255660000	272600000	704610000
P21333	FLNA	Filamin-A	2	0	0	0	0	0	0	0	0	0	0	1957900000	877250000	1236600000	220030000	1163200000	885260000	1690300000	1040300000	1355200000	1187900000	0	0	0	0	0	0	0	0	0	0	2010800000	1401100000	1773600000	729330000	1312000000	1304200000	1753700000	1170400000	2196100000	1500000000
Q60FE5	FLNA	NA	156	223760000	721640000	728530000	146710000	268820000	101460000	190310000	55467000	41417000	44392000	137520000000	99388000000	102680000000	46816000000	99333000000	84883000000	144550000000	103040000000	98601000000	103570000000	1423900000	5716800000	5284400000	1214000000	1301800000	1074600000	736120000	49130000	247160000	666560000	139570000000	114880000000	150540000000	101080000000	124060000000	132890000000	146780000000	123980000000	170340000000	165240000000
O75369	FLNB	Filamin-B	149	144750000	107990000	103450000	8491800	32809000	6115100	23325000	61557000	25573000	8368900	30542000000	25439000000	21255000000	8720100000	13044000000	12613000000	18801000000	15025000000	13590000000	15805000000	824310000	295540000	89534000	49098000	68223000	33064000	44942000	64263000	12156000	12769000	33272000000	29776000000	26701000000	24080000000	15359000000	20275000000	15461000000	17413000000	22322000000	29526000000
Q14315	FLNC	Filamin-C	108	1403400	7803300	16092000	832400	69133000	2283900	36107000	1214000	0	0	11434000000	6889900000	12207000000	5401300000	13226000000	10408000000	12053000000	8588600000	10414000000	15566000000	3759000	10666000	12211000	2543700	22671000	6605000	13683000	1953700	0	0	14761000000	8457100000	16853000000	5904000000	15925000000	15438000000	12970000000	15100000000	20849000000	21491000000
O75955	FLOT1	Flotillin-1	18	726390	0	5943700	0	0	2546300	0	0	2004300	0	365670000	399630000	514590000	136560000	547950000	451140000	489810000	581320000	343080000	391060000	15970000	0	57163000	0	0	31868000	0	0	48062000	0	321980000	571040000	983450000	319100000	612420000	470250000	643810000	358220000	585000000	494720000
Q14254	FLOT2	Flotillin-2	12	10056000	5085500	6676600	4874800	27388000	113870000	176330000	0	0	0	170880000	191230000	328940000	130400000	183710000	222670000	193130000	149650000	89659000	308970000	330160000	106480000	105060000	184980000	449380000	930270000	1742600000	0	0	0	256450000	352970000	427500000	210200000	352060000	335730000	270230000	299130000	145430000	344980000
Q96PY5	FMNL2	Formin-like protein 2	4	0	0	0	0	0	0	0	0	0	0	25852000	72738000	11746000	4681700	14952000	63791000	20595000	96332000	6092000	24118000	0	0	0	0	0	0	0	0	0	0	29663000	73026000	19031000	20101000	20640000	74556000	28491000	90707000	19772000	42629000
P31513	FMO3	Dimethylaniline monooxygenase [N-oxide-forming] 3	3	0	0	0	0	0	0	0	0	0	0	0	0	0	0	42707000	0	22424000	3779200	0	0	0	0	0	0	0	0	0	0	0	0	0	0	0	0	31129000	0	32012000	14402000	0	0
Q06828	FMOD	Fibromodulin	4	0	0	0	0	0	0	0	0	0	0	0	248270000	0	0	0	0	0	21941000	0	0	0	0	0	0	0	0	0	0	0	0	0	290330000	0	0	0	0	0	26819000	0	0
Q06787	FMR1	Synaptic functional regulator FMR1	3	0	0	0	0	0	0	0	0	0	0	0	22513000	0	26708000	17165000	0	0	0	5814300	2099700	0	0	0	0	0	0	0	0	0	0	0	40967000	0	43094000	0	0	0	0	0	9769000
P02751	FN1	Fibronectin	99	6432400000	12313000000	11132000000	1660200000	8409700000	3336200000	11136000000	9790600000	5015100000	3267500000	8471700000	31764000000	5004200000	12560000000	5182100000	37134000000	9354500000	75901000000	6760300000	16537000000	117260000000	127110000000	99964000000	40775000000	73518000000	78276000000	72795000000	106730000000	61038000000	47923000000	8588700000	33325000000	7246700000	23220000000	5709400000	40229000000	9331800000	76216000000	9369600000	21206000000
H0Y4K8	FN1	NA	1	0	0	0	0	0	0	0	0	0	0	0	20334000	0	0	0	78399000	0	31987000	0	46760000	0	0	0	0	0	0	0	0	0	0	0	23733000	0	0	0	109250000	0	39023000	0	69727000
Q9HA64	FN3KRP	Ketosamine-3-kinase	3	0	0	0	0	0	0	0	0	0	0	62480000	41719000	16015000	0	33262000	0	58003000	20727000	12446000	19674000	0	0	0	0	0	0	0	0	0	0	55629000	45639000	32735000	0	59742000	0	29834000	33445000	30717000	26854000
Q53EP0	FNDC3B	Fibronectin type III domain-containing protein 3B	16	3538700	11775000	0	0	0	0	0	0	0	0	190160000	149300000	355950000	49838000	208450000	210580000	251700000	299400000	120840000	172720000	117320000	180740000	0	0	0	0	0	0	0	0	224750000	208890000	427600000	191940000	207420000	285680000	257960000	244000000	272760000	278420000
P49354	FNTA	Protein farnesyltransferase/geranylgeranyltransferase type-1 subunit alpha	4	0	0	0	0	0	0	0	3257200	0	0	0	14484000	50148000	0	58504000	25366000	69222000	11550000	32546000	0	0	0	0	0	0	0	0	59065000	0	0	0	37919000	49666000	0	43719000	37410000	67423000	38368000	40778000	0
Q5VW36	FOCAD	Focadhesin	2	0	0	0	0	0	0	0	0	0	0	6374100	6123700	9001400	0	0	16085000	9450900	23591000	20991000	0	0	0	0	0	0	0	0	0	0	0	14195000	16820000	12450000	0	0	17474000	24446000	15741000	23795000	0
P15408	FOSL2	Fos-related antigen 2	2	0	0	0	0	0	0	0	0	0	0	4960700	9285400	7207300	25135000	0	28744000	0	32921000	0	34698000	0	0	0	0	0	0	0	0	0	0	0	0	0	65467000	0	40639000	0	40693000	0	47368000
P85037	FOXK1	Forkhead box protein K1	1	0	0	0	0	0	0	0	0	0	0	6210700	4773000	0	0	0	0	0	0	0	0	0	0	0	0	0	0	0	0	0	0	6210700	5581500	0	0	0	0	0	0	0	0
Q9BZ67	FRMD8	FERM domain-containing protein 8	2	0	0	0	0	0	0	0	0	0	0	0	0	0	4353400	0	14295000	10188000	11926000	0	0	0	0	0	0	0	0	0	0	0	0	0	0	0	17072000	0	10934000	9173600	12117000	0	0
Q16658	FSCN1	Fascin	19	17217000	55934000	34210000	5715000	24784000	0	0	0	0	9845500	3905700000	1784700000	1771800000	530170000	2550100000	1160700000	3493800000	1878100000	2119900000	585510000	180620000	419880000	252080000	46328000	106240000	0	0	0	0	54547000	4314100000	3349000000	2722900000	928990000	2948600000	1506500000	3703500000	2435000000	3488000000	973040000
Q5CZC0	FSIP2	Fibrous sheath-interacting protein 2	3	0	0	0	0	0	0	0	0	10416000	0	45900000	0	0	96560000	0	35903000	6134900	6571700	0	86199000	0	0	0	0	0	0	0	0	87617000	0	99748000	0	0	147640000	0	53959000	14184000	41728000	0	82018000
Q12841	FSTL1	Follistatin-related protein 1	5	0	0	22581000	0	0	0	0	0	21055000	0	158770000	53220000	66267000	16969000	103260000	42915000	145510000	39836000	44297000	0	0	0	537800000	0	0	0	0	0	163180000	0	101180000	63411000	43869000	45651000	63687000	33879000	45802000	45720000	104400000	0
P02794	FTH1	Ferritin heavy chain	11	0	0	0	0	0	0	0	0	0	0	56311000	434800000	30497000	536870000	46501000	459930000	75873000	1033100000	11829000	284960000	0	0	0	0	0	0	0	0	0	0	49897000	673070000	45413000	873080000	107120000	556730000	113590000	1292400000	40753000	446900000
P02792	FTL	Ferritin light chain	3	0	0	0	0	0	0	0	0	0	0	44189000	131050000	23827000	0	14879000	108750000	22342000	177880000	0	0	0	0	0	0	0	0	0	0	0	0	43167000	142670000	30187000	0	40685000	117580000	46523000	205000000	0	0
Q8IY81	FTSJ3	pre-rRNA 2'-O-ribose RNA methyltransferase FTSJ3	7	0	0	0	0	0	0	0	0	0	0	51805000	78350000	40651000	0	109290000	149400000	72102000	154060000	50051000	47882000	0	0	0	0	0	0	0	0	0	0	84086000	172920000	66041000	0	92765000	151470000	78700000	131380000	81944000	106640000
Q96AE4	FUBP1	Far upstream element-binding protein 1	12	0	0	0	0	0	0	0	0	0	0	526900000	308870000	391860000	264690000	661950000	313870000	558140000	445520000	262770000	216730000	0	0	0	0	0	0	0	0	0	0	464140000	385690000	522760000	596170000	561800000	467630000	511120000	477590000	438020000	512760000
Q96I24	FUBP3	Far upstream element-binding protein 3	16	0	0	0	0	0	0	0	0	0	0	361470000	224510000	162780000	68126000	346820000	251140000	225310000	253580000	182750000	200410000	0	0	0	0	0	0	0	0	0	0	350070000	271820000	241600000	275630000	282690000	280410000	238350000	282770000	202930000	339690000
P04066	FUCA1	Tissue alpha-L-fucosidase	3	0	0	0	0	0	0	0	0	0	0	58941000	157730000	22464000	0	64180000	40215000	52130000	66250000	18466000	9423800	0	0	0	0	0	0	0	0	0	0	48678000	121040000	47271000	0	64349000	80052000	50457000	77284000	44270000	19306000
Q9BTY2	FUCA2	Plasma alpha-L-fucosidase	3	0	0	0	0	0	0	0	0	0	0	27900000	80121000	18473000	11030000	59981000	28033000	43525000	16504000	14029000	0	0	0	0	0	0	0	0	0	0	0	38301000	73845000	27665000	33576000	41669000	53732000	37773000	30691000	31095000	0
P35637	FUS	RNA-binding protein FUS	10	4168000	10532000	0	0	0	0	0	0	0	0	732260000	425870000	466340000	132860000	690420000	609900000	845720000	318950000	316630000	235660000	91749000	119770000	0	0	0	0	0	0	0	0	676560000	474630000	601100000	272020000	899560000	810510000	850980000	545170000	558380000	470210000
P51114	FXR1	Fragile X mental retardation syndrome-related protein 1	16	0	0	0	0	0	0	0	0	0	0	329620000	236010000	271400000	131940000	266870000	267470000	165870000	212850000	200520000	246260000	0	0	0	0	0	0	0	0	0	0	319800000	299810000	356860000	372180000	270830000	397590000	223040000	235400000	293610000	341870000
P51116	FXR2	Fragile X mental retardation syndrome-related protein 2	8	0	0	0	0	0	0	0	0	0	0	108480000	127660000	99624000	23030000	84216000	153030000	129140000	118370000	79828000	45685000	0	0	0	0	0	0	0	0	0	0	103270000	160250000	87605000	146440000	95060000	145970000	102270000	149760000	108760000	91469000
Q9BQS8	FYCO1	FYVE and coiled-coil domain-containing protein 1	9	0	0	0	0	0	0	0	0	0	0	8457800	32704000	674400000	0	145200000	105760000	162480000	293360000	8858200	4416500	0	0	0	0	0	0	0	0	0	0	0	111590000	236170000	0	619400000	228270000	247540000	285840000	70374000	47535000
Q13283	G3BP1	Ras GTPase-activating protein-binding protein 1	12	0	0	12468000	0	0	0	0	15154000	0	0	614850000	332530000	479840000	41909000	823120000	265800000	519800000	352400000	310240000	72114000	0	0	57477000	0	0	0	0	109520000	0	0	733970000	433850000	551650000	37990000	727870000	348640000	803410000	495260000	575170000	93485000
Q9UN86	G3BP2	Ras GTPase-activating protein-binding protein 2	9	0	0	0	2616300	0	0	0	0	0	0	288930000	144250000	299270000	25397000	478170000	164680000	261400000	224510000	177820000	87336000	0	0	0	68022000	0	0	0	0	0	0	461250000	264120000	378150000	25949000	386280000	258710000	365910000	289940000	232360000	82439000
P11413	G6PD	Glucose-6-phosphate 1-dehydrogenase	28	1159900	31677000	5952500	7327800	0	4852300	2886900	0	0	0	3322400000	2686600000	4795500000	1537100000	3134000000	1969600000	5387400000	2974700000	2297700000	1709000000	11112000	65915000	19051000	30925000	0	49507000	10814000	0	0	0	4649500000	3248600000	8197300000	1885400000	3552100000	3489100000	3942600000	4006600000	3159900000	3311900000
P10253	GAA	Lysosomal alpha-glucosidase	19	0	0	0	0	0	0	0	0	0	0	895220000	764420000	741840000	192820000	550510000	593410000	1296100000	1854400000	389360000	228900000	0	0	0	0	0	0	0	0	0	0	807110000	870410000	844980000	641960000	578590000	898410000	1365500000	2137300000	630760000	399450000
Q8TAE8	GADD45GIP1	Growth arrest and DNA damage-inducible proteins-interacting protein 1	2	0	0	0	0	0	0	0	0	0	0	20741000	12570000	0	0	22759000	0	12016000	13769000	0	0	0	0	0	0	0	0	0	0	0	0	0	0	0	0	23831000	0	12650000	19284000	0	0
O14976	GAK	Cyclin-G-associated kinase	2	0	0	0	0	0	0	0	0	0	0	0	0	4034100	0	4840500	6325100	18556000	14422000	4390900	0	0	0	0	0	0	0	0	0	0	0	0	0	9621800	0	9098000	14163000	12369000	10078000	10685000	0
P54803	GALC	Galactocerebrosidase	2	0	0	0	0	0	0	0	0	0	0	8954400	35834000	0	0	0	0	0	0	0	0	0	0	0	0	0	0	0	0	0	0	15427000	35431000	0	0	0	0	0	0	0	0
Q14376	GALE	UDP-glucose 4-epimerase	2	0	0	0	0	0	0	0	0	0	0	10026000	12003000	40243000	0	19108000	34211000	5597600	0	0	0	0	0	0	0	0	0	0	0	0	0	18782000	24760000	40189000	0	21426000	23643000	20415000	0	0	0
P51570	GALK1	Galactokinase	8	4808400	0	0	0	0	0	0	0	0	0	236170000	156100000	102670000	11710000	187310000	166680000	126360000	182470000	109600000	83183000	104130000	0	0	0	0	0	0	0	0	0	205760000	114730000	129390000	59026000	141650000	180930000	129740000	143430000	109330000	129210000
Q96C23	GALM	Galactose mutarotase	4	0	0	0	0	0	0	0	0	0	0	10473000	6670800	24281000	0	79830000	4470600	173280000	30532000	32880000	14921000	0	0	0	0	0	0	0	0	0	0	37935000	27193000	44437000	0	53800000	23006000	105330000	30341000	56543000	46930000
P34059	GALNS	N-acetylgalactosamine-6-sulfatase	8	0	0	0	0	0	0	0	0	0	0	161660000	172920000	87252000	28809000	145100000	122160000	152640000	159750000	30497000	31012000	0	0	0	0	0	0	0	0	0	0	149010000	171870000	104040000	130100000	80562000	190730000	167140000	213490000	54827000	63513000
Q10472	GALNT1	Polypeptide N-acetylgalactosaminyltransferase 1	16	19013000	0	0	0	0	25454000	0	0	0	0	1500500000	519950000	350860000	56689000	1104000000	306600000	724240000	380100000	526050000	235610000	267300000	0	0	0	0	328160000	0	0	0	0	1426200000	602520000	557440000	293150000	1258600000	475660000	843960000	496940000	864100000	445480000
Q86SR1	GALNT10	Polypeptide N-acetylgalactosaminyltransferase 10	2	0	3335000	0	0	0	0	0	0	0	0	35831000	0	24015000	0	15793000	0	29972000	18842000	8976000	6553200	0	39712000	0	0	0	0	0	0	0	0	26833000	0	27891000	0	24816000	0	26839000	13558000	27406000	19784000
Q10471	GALNT2	Polypeptide N-acetylgalactosaminyltransferase 2	12	0	0	0	0	0	0	0	0	0	0	228190000	265880000	207270000	42444000	193850000	133360000	301030000	156630000	137800000	76136000	0	0	0	0	0	0	0	0	0	0	211790000	236930000	247560000	141720000	164310000	112910000	272950000	135980000	218270000	160710000
Q14353	GAMT	Guanidinoacetate N-methyltransferase	2	0	0	0	0	0	0	0	0	0	0	0	0	0	0	18786000	0	25139000	0	0	0	0	0	0	0	0	0	0	0	0	0	0	0	0	0	0	0	27685000	0	0	0
Q14697	GANAB	Neutral alpha-glucosidase AB	43	17759000	25995000	631250000	0	0	0	11868000	0	0	17523000	7614200000	6442900000	5230000000	1672500000	6424900000	5917600000	7515800000	7322300000	4738500000	3585400000	104210000	46332000	22392000	0	0	0	14147000	0	0	82034000	8105000000	8777200000	9982400000	4389300000	7841100000	8307100000	10155000000	8396400000	6104400000	9679800000
P04406	GAPDH	Glyceraldehyde-3-phosphate dehydrogenase	30	1226600000	1942400000	1482200000	528880000	1240500000	316740000	522620000	392080000	349900000	452470000	57974000000	36296000000	50479000000	25053000000	40749000000	29516000000	67296000000	38283000000	39880000000	31658000000	14610000000	18202000000	15170000000	8333300000	6973400000	6978000000	3610100000	4925800000	4573000000	6086600000	63336000000	44863000000	83104000000	38337000000	53773000000	38178000000	71467000000	51562000000	61653000000	28782000000
Q14C86	GAPVD1	GTPase-activating protein and VPS9 domain-containing protein 1	5	0	0	0	0	0	0	0	0	0	0	21092000	16901000	44810000	4288100	33472000	22256000	12295000	35242000	13903000	32082000	0	0	0	0	0	0	0	0	0	0	28493000	31561000	27178000	28082000	24678000	36156000	31159000	32244000	28192000	31689000
Q9NY12	GAR1	H/ACA ribonucleoprotein complex subunit 1	3	0	0	0	0	0	0	0	0	0	0	41286000	110030000	42786000	15963000	38487000	85022000	51806000	102790000	19014000	11828000	0	0	0	0	0	0	0	0	0	0	37702000	94235000	47625000	79306000	39690000	108400000	57840000	113790000	17875000	59725000
P41250	GARS1	Glycine--tRNA ligase	33	8812000	34022000	9692500	5056100	24173000	0	45875000	2071500	0	0	6416700000	5627600000	4929100000	2266400000	3597600000	3404000000	7702600000	4941200000	3943500000	2603500000	83259000	76032000	116900000	51780000	97751000	0	111100000	19930000	0	0	6973400000	16206000000	18330000000	12793000000	4481700000	10515000000	19310000000	7099000000	15484000000	6372600000
P22102	GART	Trifunctional purine biosynthetic protein adenosine-3	23	2046500	6582400	0	4751000	0	0	0	0	0	0	428330000	326200000	257820000	56680000	440430000	527200000	542540000	630200000	325520000	195950000	65400000	106140000	0	81358000	0	0	0	0	0	0	653500000	496930000	462620000	184620000	682270000	352650000	763120000	329360000	608860000	507800000
Q14393	GAS6	Growth arrest-specific protein 6	3	0	0	14152000	0	0	0	1230100	0	0	0	10302000	2058400	2834300	6022600	8612600	0	6706900	2794500	12962000	22209000	0	0	137970000	0	0	0	7641200	0	0	0	15301000	2802400	4651900	4864900	7750200	0	5904600	3806600	21117000	29858000
Q8NB37	GATD1	Glutamine amidotransferase-like class 1 domain-containing protein 1	3	0	0	0	951410	0	0	0	0	0	0	29221000	33945000	5309900	2492700	17016000	10403000	21729000	9482900	20877000	12350000	0	0	0	24965000	0	0	0	0	0	0	26753000	29723000	0	11511000	28423000	0	19234000	0	26643000	25196000
P0DPI2	GATD3A	Glutamine amidotransferase-like class 1 domain-containing protein 3A, mitochondrial	6	0	0	0	0	0	0	0	0	0	0	338910000	348900000	208930000	103820000	405140000	314930000	367720000	339910000	121440000	58885000	0	0	0	0	0	0	0	0	0	0	422080000	460750000	351130000	314950000	521570000	358820000	308920000	320120000	223250000	65951000
P04062	GBA	Lysosomal acid glucosylceramidase	19	0	0	0	0	0	0	0	0	0	0	595390000	797930000	604970000	430420000	406290000	541950000	543400000	865550000	2382400000	556360000	0	0	0	0	0	0	0	0	0	0	1030500000	1547400000	991070000	1201500000	710010000	1065100000	1042200000	1666900000	787410000	739090000
Q04446	GBE1	1,4-alpha-glucan-branching enzyme	22	777040	10690000	1116800	6497600	0	0	0	3457800	0	0	1781400000	1213300000	2010700000	1351800000	1441200000	1311700000	1168900000	1449600000	1142800000	622490000	16345000	98557000	12949000	48539000	0	0	0	46457000	0	0	3277500000	2679000000	3267300000	1322300000	956070000	2305200000	2174800000	1958400000	2113400000	941350000
Q92538	GBF1	Golgi-specific brefeldin A-resistance guanine nucleotide exchange factor 1	11	0	11711000	0	0	0	0	0	0	0	0	89119000	90384000	75733000	4894600	114280000	91707000	113670000	26950000	60998000	8959900	0	218970000	0	0	0	0	0	0	0	0	73192000	82661000	67184000	23616000	152430000	90820000	61149000	26259000	48174000	26082000
P32455	GBP1	Guanylate-binding protein 1	12	0	0	0	0	0	0	0	0	0	0	282940000	42531000	144700000	34823000	407890000	65195000	214450000	38819000	209700000	86646000	0	0	0	0	0	0	0	0	0	0	260770000	48783000	201280000	83309000	383950000	101640000	193770000	56916000	427110000	190760000
Q92947	GCDH	Glutaryl-CoA dehydrogenase, mitochondrial	3	0	0	0	0	0	0	0	0	0	0	0	50034000	12621000	0	69932000	24978000	12814000	37942000	10426000	0	0	0	0	0	0	0	0	0	0	0	0	55509000	27949000	0	52262000	41711000	27789000	37915000	26742000	0
P48507	GCLM	Glutamate--cysteine ligase regulatory subunit	4	0	0	0	0	0	0	0	0	0	0	111530000	36242000	127890000	20227000	139630000	134060000	197060000	87921000	58921000	17894000	0	0	0	0	0	0	0	0	0	0	123500000	69644000	166020000	73179000	129650000	104910000	190620000	121630000	107510000	83046000
Q92616	GCN1	eIF-2-alpha kinase activator GCN1	62	0	0	0	0	0	6483900	0	0	0	0	1055200000	1206800000	662510000	331220000	924310000	997130000	759640000	866220000	540370000	761630000	0	0	0	0	0	220470000	0	0	0	0	1047100000	1114100000	966720000	1108400000	877520000	1006000000	898790000	1167800000	773120000	1170700000
P23434	GCSH	Glycine cleavage system H protein, mitochondrial	1	0	0	0	0	0	0	0	0	0	0	54169000	31581000	13464000	0	27529000	25847000	27392000	34013000	0	0	0	0	0	0	0	0	0	0	0	0	54786000	37351000	21296000	0	31443000	36499000	30510000	38536000	0	0
Q99988	GDF15	Growth/differentiation factor 15	1	0	0	0	0	0	0	0	0	0	0	0	19642000	0	0	0	4349300	26177000	9502200	0	0	0	0	0	0	0	0	0	0	0	0	0	22969000	0	0	0	6072500	28828000	11615000	0	0
P31150	GDI1	Rab GDP dissociation inhibitor alpha	18	0	6092200	8464700	0	0	1090100	0	0	5221600	26393000	1618900000	430120000	1035000000	173010000	979470000	279200000	1332900000	519430000	940310000	411660000	0	70943000	52797000	0	0	14769000	0	0	42875000	130690000	2104300000	671350000	1665300000	263630000	731260000	408690000	1388000000	466730000	1760600000	740810000
P50395	GDI2	Rab GDP dissociation inhibitor beta	33	16660000	24396000	39735000	0	25221000	24993000	15741000	0	5065800	0	3781500000	1382100000	2779100000	1390100000	3474000000	1343600000	3670300000	2420700000	2576200000	1207600000	88694000	88259000	186810000	0	152030000	134360000	47829000	0	21922000	0	5047900000	1714500000	4290000000	1233200000	4819000000	1696000000	4706000000	2521000000	5166500000	2197000000
O00258	GET1	Guided entry of tail-anchored proteins factor 1	1	0	0	8829200	0	0	0	0	7061500	0	0	31602000	0	0	0	0	0	0	0	0	0	0	0	85361000	0	0	0	0	78291000	0	0	27810000	0	0	0	0	0	0	0	0	0
O43681	GET3	ATPase GET3	12	0	0	0	0	0	0	0	0	0	0	304310000	253110000	220380000	70191000	403430000	311440000	440080000	247140000	192370000	120130000	0	0	0	0	0	0	0	0	0	0	381320000	268820000	285640000	236310000	326850000	374480000	354750000	292120000	273180000	337870000
Q7L5D6	GET4	Golgi to ER traffic protein 4 homolog	2	0	0	0	0	0	0	0	0	0	0	29588000	23055000	17782000	0	16435000	30035000	7579500	20252000	15819000	28612000	0	0	0	0	0	0	0	0	0	0	31423000	28633000	28620000	0	18249000	36293000	21444000	15172000	21588000	37463000
Q96RP9	GFM1	Elongation factor G, mitochondrial	3	0	0	0	0	0	0	0	0	0	0	50011000	43352000	11150000	0	22211000	6132700	36652000	37348000	12648000	0	0	0	0	0	0	0	0	0	0	0	48154000	35900000	21617000	0	22287000	28942000	31193000	45333000	25554000	0
Q969S9	GFM2	Ribosome-releasing factor 2, mitochondrial	2	0	0	0	0	0	0	0	0	0	0	0	84256000	0	13997000	0	43265000	0	89445000	45567000	257580000	0	0	0	0	0	0	0	0	0	0	0	63191000	0	120520000	0	216370000	0	66240000	50506000	202060000
Q06210	GFPT1	Glutamine--fructose-6-phosphate aminotransferase [isomerizing] 1	31	14510000	4564700	4305200	4367200	0	0	1563600	0	0	0	1717700000	1636700000	1531400000	696020000	1023500000	1393200000	1601800000	1731400000	1414600000	1777900000	156890000	22302000	18710000	44871000	0	0	20827000	0	0	0	2251300000	2233900000	2642600000	878850000	1182100000	1981300000	2166200000	2017900000	2569600000	2290500000
O94808	GFPT2	Glutamine--fructose-6-phosphate aminotransferase [isomerizing] 2	15	0	0	0	0	0	0	18673000	0	0	0	19526000	752770000	17923000	375520000	0	130820000	2937400	923540000	404050000	501890000	0	0	0	0	0	0	69218000	0	0	0	105030000	910250000	50779000	639350000	0	280680000	15201000	1219900000	445640000	611940000
O75223	GGCT	Gamma-glutamylcyclotransferase	4	0	0	0	0	0	0	2697800	0	0	10701000	118010000	8637300	36126000	15949000	57758000	9062300	72703000	18480000	39862000	14691000	0	0	0	0	0	0	22896000	0	0	149840000	67352000	13400000	37908000	50867000	47478000	16787000	58281000	30277000	45641000	30628000
Q92820	GGH	Gamma-glutamyl hydrolase	5	0	0	0	0	0	0	0	0	0	0	25352000	68876000	52567000	68485000	71536000	49882000	23303000	37991000	33769000	25457000	0	0	0	0	0	0	0	0	0	0	41792000	55995000	70911000	121070000	53163000	42427000	34286000	70469000	72525000	48139000
P36269	GGT5	Glutathione hydrolase 5 proenzyme	2	0	0	0	0	0	2144800	0	0	0	0	0	0	0	0	11969000	15216000	0	5809800	18320000	0	0	0	0	0	0	29514000	0	0	0	0	0	0	0	0	16260000	20385000	0	11786000	39911000	0
Q9H3K2	GHITM	Growth hormone-inducible transmembrane protein	3	0	0	0	0	0	0	0	0	0	0	15083000	12395000	24756000	22966000	15119000	6027900	35082000	10191000	11652000	10764000	0	0	0	0	0	0	0	0	0	0	19004000	18681000	25144000	43117000	31365000	17612000	26318000	16465000	25208000	22459000
Q6Y7W6	GIGYF2	GRB10-interacting GYF protein 2	2	0	0	0	0	0	0	0	0	0	0	25354000	81917000	0	27310000	0	38637000	12223000	35326000	6383900	39748000	0	0	0	0	0	0	0	0	0	0	71538000	48721000	0	51909000	0	45283000	37980000	31332000	34435000	57152000
O14908	GIPC1	PDZ domain-containing protein GIPC1	4	0	0	0	0	0	0	0	0	0	0	0	0	8990200	0	47394000	0	33887000	0	29348000	32786000	0	0	0	0	0	0	0	0	0	0	0	0	43779000	0	35527000	0	35569000	0	37390000	54113000
Q14161	GIT2	ARF GTPase-activating protein GIT2	4	0	0	0	0	0	0	0	0	0	0	46644000	20019000	31002000	0	55312000	15096000	31549000	27411000	0	0	0	0	0	0	0	0	0	0	0	0	59698000	31239000	35604000	0	49394000	29429000	31905000	31558000	0	0
P17302	GJA1	Gap junction alpha-1 protein	9	10837000	16721000	16223000	0	20455000	0	0	0	0	0	491890000	649030000	272240000	472900000	471510000	535140000	353490000	658790000	184590000	291580000	187300000	203710000	174640000	0	174570000	0	0	0	0	0	437420000	730650000	379180000	1013400000	531400000	725150000	342100000	802580000	323100000	630890000
P06280	GLA	Alpha-galactosidase A	2	0	0	0	0	0	0	0	0	0	0	0	0	23790000	0	10956000	30554000	8491800	45449000	17521000	0	0	0	0	0	0	0	0	0	0	0	0	0	24844000	0	26556000	32383000	23088000	58228000	20979000	0
P16278	GLB1	Beta-galactosidase	15	0	0	0	0	0	0	0	0	0	0	835620000	2005000000	528140000	190030000	563390000	1092400000	1368100000	1844300000	302180000	203540000	0	0	0	0	0	0	0	0	0	0	972730000	1911700000	845620000	496120000	711270000	1570400000	1256200000	2163900000	672930000	455820000
Q92896	GLG1	Golgi apparatus protein 1	15	0	0	0	0	0	0	9443600	0	0	0	407070000	193490000	367360000	48050000	590370000	226200000	423240000	329820000	196780000	33761000	0	0	0	0	0	0	211340000	0	0	0	467400000	315520000	401920000	195100000	523190000	243290000	341470000	371600000	408760000	71940000
P48060	GLIPR1	Glioma pathogenesis-related protein 1	1	0	0	0	0	0	0	0	0	0	0	45056000	10359000	8025400	0	21024000	13323000	18271000	10967000	0	0	0	0	0	0	0	0	0	0	0	0	23177000	13862000	11739000	0	18677000	19122000	20281000	12939000	0	0
Q9H4G4	GLIPR2	Golgi-associated plant pathogenesis-related protein 1	6	0	9028900	1278400	6367600	0	3917200	19552000	0	5572600	0	290630000	204930000	154850000	75358000	203970000	212840000	603050000	349740000	225110000	224160000	0	122900000	19229000	120970000	0	126510000	138470000	0	86312000	0	249230000	214130000	175610000	209270000	175150000	195130000	609100000	460660000	366760000	326990000
Q8WWB7	GLMP	Glycosylated lysosomal membrane protein	1	0	0	0	0	0	0	0	0	0	0	32784000	53130000	23264000	0	26947000	67483000	48225000	48219000	0	0	0	0	0	0	0	0	0	0	0	0	32784000	62130000	35257000	0	30431000	94221000	53109000	58938000	0	0
Q04760	GLO1	Lactoylglutathione lyase	5	0	0	0	0	0	0	0	0	0	0	216500000	61682000	125050000	9331800	82856000	19065000	116820000	43825000	75078000	31056000	0	0	0	0	0	0	0	0	0	0	195390000	76757000	125980000	77124000	96791000	47142000	117520000	38499000	115970000	62225000
Q9HC38	GLOD4	Glyoxalase domain-containing protein 4	10	0	0	0	0	0	0	27934000	0	5805500	0	323430000	72190000	160930000	29698000	338540000	64602000	408770000	122160000	195450000	33118000	0	0	0	0	0	0	104190000	0	103900000	0	335690000	88071000	192630000	129460000	297000000	84326000	475180000	141740000	283030000	85671000
O76003	GLRX3	Glutaredoxin-3	9	0	0	1455500	0	0	0	0	0	10839000	0	405410000	122220000	85066000	11557000	197430000	159270000	817890000	131340000	85671000	24807000	0	0	18776000	0	0	0	0	0	242350000	0	311030000	160510000	143520000	28828000	358710000	148970000	769680000	150510000	160390000	23263000
B8ZZC5	GLS	Glutaminase	4	0	0	0	0	0	0	0	0	0	0	485950000	281580000	243560000	11269000	173870000	88180000	375710000	206170000	215260000	175400000	0	0	0	0	0	0	0	0	0	0	453720000	287420000	352280000	49399000	233640000	164850000	397330000	201880000	366640000	290350000
O94925	GLS	Glutaminase kidney isoform, mitochondrial	26	3720600	0	5229100	0	0	0	0	0	0	0	3562200000	2395400000	2153700000	549590000	1835800000	1195600000	2782300000	2131500000	1801100000	1077000000	65399000	0	51924000	0	0	0	0	0	0	0	3757200000	3029500000	3242000000	1309200000	1450400000	1843400000	2770100000	3328200000	2239500000	1552400000
P00367	GLUD1	Glutamate dehydrogenase 1, mitochondrial	25	9546500	8969800	14850000	1754800	0	0	0	0	0	0	2401200000	4419600000	1162900000	902450000	2637300000	4093100000	2029000000	4843600000	1007700000	1697400000	53790000	56421000	75673000	34904000	0	0	0	0	0	0	3095600000	5597400000	1982200000	1258000000	3192800000	4351600000	2556800000	6078400000	1879100000	3156900000
O60547	GMDS	GDP-mannose 4,6 dehydratase	6	0	0	0	0	0	0	0	0	0	0	107500000	69707000	77772000	38743000	123140000	155010000	100490000	29149000	77009000	57476000	0	0	0	0	0	0	0	0	0	0	127450000	85022000	106980000	118180000	120740000	120760000	98018000	64302000	99626000	98073000
P60983	GMFB	Glia maturation factor beta	4	0	4416500	0	0	0	0	0	0	0	0	149840000	16197000	104410000	0	311220000	61657000	191250000	42028000	100120000	12156000	0	118610000	0	0	0	0	0	0	0	0	159270000	47311000	155940000	0	196010000	66385000	204400000	80800000	186300000	48925000
Q96IJ6	GMPPA	Mannose-1-phosphate guanyltransferase alpha	4	0	0	0	0	0	0	0	0	0	0	92344000	36267000	31424000	15824000	89410000	52458000	93922000	34977000	12411000	47968000	0	0	0	0	0	0	0	0	0	0	59864000	46205000	73437000	41765000	71763000	69714000	77957000	37013000	46854000	76699000
Q9Y5P6	GMPPB	Mannose-1-phosphate guanyltransferase beta	6	0	0	0	0	0	0	0	0	0	0	132450000	86758000	96882000	65480000	129550000	120300000	53569000	64640000	105470000	82517000	0	0	0	0	0	0	0	0	0	0	133480000	125960000	117400000	149570000	145880000	134160000	123610000	123120000	127290000	112390000
Q9P2T1	GMPR2	GMP reductase 2	6	0	0	0	0	0	0	0	0	0	0	123240000	56804000	56338000	22774000	105580000	9740500	57293000	28626000	105910000	32208000	0	0	0	0	0	0	0	0	0	0	78194000	49336000	67245000	103400000	106240000	23285000	45482000	59413000	96859000	100480000
P49915	GMPS	GMP synthase [glutamine-hydrolyzing]	9	0	0	0	0	0	0	0	0	0	0	53070000	29309000	34429000	7442000	102260000	69331000	54902000	95036000	120800000	27328000	0	0	0	0	0	0	0	0	0	0	91889000	59339000	55657000	36667000	133650000	71936000	77257000	104210000	68117000	79124000
P29992	GNA11	Guanine nucleotide-binding protein subunit alpha-11	13	5377700	8142400	2027800	153960000	0	0	0	0	0	0	718290000	589850000	378940000	198760000	431400000	570990000	685810000	534240000	348820000	321010000	116810000	93399000	28595000	1468300000	0	0	0	0	0	0	888970000	938820000	784430000	502590000	738010000	870150000	896070000	903620000	809310000	845480000
Q14344	GNA13	Guanine nucleotide-binding protein subunit alpha-13	5	921360	0	4337200	0	0	0	0	0	0	0	65375000	29480000	79390000	47427000	89006000	97384000	35600000	148190000	35063000	46161000	28958000	0	46789000	0	0	0	0	0	0	0	108180000	55418000	85091000	123390000	50612000	112490000	99041000	140550000	56784000	38025000
P63096	GNAI1	Guanine nucleotide-binding protein G(i) subunit alpha-1	4	0	0	0	0	0	0	0	0	0	0	79911000	77575000	56143000	11740000	53718000	79828000	44206000	81665000	47949000	78423000	0	0	0	0	0	0	0	0	0	0	67476000	95974000	75100000	41198000	41397000	105830000	40349000	91841000	74756000	146850000
P04899	GNAI2	Guanine nucleotide-binding protein G(i) subunit alpha-2	19	81526000	85352000	225100000	35132000	62683000	10011000	21659000	27712000	27680000	9446200	3352200000	2729900000	2176700000	609490000	2960900000	2834100000	2986600000	2816700000	2083500000	2049500000	1048100000	459530000	2101000000	240300000	183660000	94643000	37437000	87206000	298120000	48853000	3930000000	4051700000	3125800000	1654800000	3772300000	4837100000	3322400000	3590500000	3609400000	3655300000
P08754	GNAI3	Guanine nucleotide-binding protein G(i) subunit alpha	6	0	0	0	0	0	0	0	0	53439000	0	146110000	242910000	114930000	0	136620000	152930000	189020000	212060000	123170000	192240000	0	0	0	0	0	0	0	0	439340000	0	171390000	288690000	182790000	0	154610000	279100000	204020000	259930000	225950000	265280000
P50148	GNAQ	Guanine nucleotide-binding protein G(q) subunit alpha	6	0	2836000	3368100	0	0	0	0	0	0	0	131220000	122030000	101410000	23817000	169620000	169330000	144510000	128090000	103140000	114580000	0	86846000	83453000	0	0	0	0	0	0	0	132550000	198280000	190900000	98091000	181370000	263520000	156180000	123920000	214850000	290780000
Q5JWF2	GNAS	Guanine nucleotide-binding protein G(s) subunit alpha isoforms XLas	10	0	0	8567700	0	14132000	6357700	159190000	0	0	0	595630000	621570000	355240000	370980000	502530000	555840000	607450000	617890000	303490000	632460000	0	0	136850000	0	145330000	189590000	623720000	0	0	0	612450000	1376300000	1124900000	503280000	813650000	619720000	627230000	1258400000	634100000	826960000
P62873	GNB1	Guanine nucleotide-binding protein G(I)/G(S)/G(T) subunit beta-1	15	11095000	66290000	127890000	8428500	40854000	0	25962000	30687000	37419000	6971500	2581200000	2481800000	2252600000	857920000	2137100000	2209900000	2484600000	2276000000	1980300000	879840000	222060000	600280000	1558200000	128240000	213070000	0	75115000	134260000	330810000	91822000	3059500000	3021300000	3654500000	1900800000	2451700000	3348500000	2922300000	3301700000	3596700000	1848100000
P62879	GNB2	Guanine nucleotide-binding protein G(I)/G(S)/G(T) subunit beta-2	10	12642000	0	47414000	12213000	45717000	13263000	9251300	4033100	0	0	1103300000	1045700000	827480000	346720000	1099900000	1086300000	1153700000	1065300000	985360000	616410000	121380000	0	340650000	163660000	338530000	179300000	41534000	32095000	0	0	802020000	1441900000	1261400000	1030300000	790870000	1712600000	1396300000	1570500000	2172500000	1059400000
Q9HAV0	GNB4	Guanine nucleotide-binding protein subunit beta-4	5	0	6162600	4657900	0	2297400	0	0	0	0	0	196720000	195240000	129800000	15408000	183220000	127910000	212880000	188830000	245190000	48849000	0	93898000	50784000	0	24597000	0	0	0	0	0	145410000	298730000	172830000	42172000	261900000	153440000	130530000	182820000	392950000	114250000
Q9UBI6	GNG12	Guanine nucleotide-binding protein G(I)/G(S)/G(O) subunit gamma-12	4	5954700	7777900	29861000	0	14892000	0	4129600	2293900	5095300	0	347050000	187500000	169780000	437680000	644170000	322860000	167670000	229400000	148820000	172690000	162510000	151900000	327650000	0	101180000	0	41770000	39169000	94346000	0	165520000	122670000	132290000	1352100000	484570000	204400000	137310000	150200000	121070000	504580000
P36915	GNL1	Guanine nucleotide-binding protein-like 1	5	0	0	0	0	0	0	0	404460000	0	0	10668000	21192000	36105000	7422000	23264000	46503000	34265000	33954000	12671000	4809800	0	0	0	0	0	0	0	0	0	0	22928000	32358000	20840000	40421000	30717000	32808000	30935000	29872000	26984000	17939000
Q9BVP2	GNL3	Guanine nucleotide-binding protein-like 3	11	0	0	0	0	0	0	0	0	0	0	50378000	107530000	35199000	30194000	84991000	106640000	58177000	168080000	18011000	104350000	0	0	0	0	0	0	0	0	0	0	57785000	143460000	54192000	117770000	51784000	152320000	78940000	178180000	43792000	114340000
O15228	GNPAT	Dihydroxyacetone phosphate acyltransferase	1	0	0	0	0	0	0	0	0	0	0	0	19731000	0	0	0	13488000	17417000	16194000	0	0	0	0	0	0	0	0	0	0	0	0	0	23198000	0	0	0	18934000	19170000	19577000	0	0
P46926	GNPDA1	Glucosamine-6-phosphate isomerase 1	6	0	15706000	1818100	0	0	0	0	0	8305400	0	215510000	107950000	223280000	120350000	241710000	74627000	299600000	107270000	54135000	112230000	0	255100000	49658000	0	0	0	0	0	132970000	0	267420000	150750000	187200000	198750000	177950000	109940000	240030000	145690000	150170000	125450000
Q8TDQ7	GNPDA2	Glucosamine-6-phosphate isomerase 2	11	0	0	0	0	0	0	0	0	0	0	164970000	75982000	167240000	9276900	232360000	117160000	261150000	89176000	121700000	16145000	0	0	0	0	0	0	0	0	0	0	184890000	107340000	239730000	48842000	241600000	123330000	201910000	117850000	196210000	37031000
Q96EK6	GNPNAT1	Glucosamine 6-phosphate N-acetyltransferase	5	0	0	0	0	0	0	0	0	0	0	123140000	63683000	104800000	5638100	210190000	17146000	135940000	63864000	51012000	14705000	0	0	0	0	0	0	0	0	0	0	110980000	61157000	100070000	57178000	154900000	57290000	146820000	73733000	110160000	97478000
P15586	GNS	N-acetylglucosamine-6-sulfatase	11	0	0	0	0	0	0	0	0	1559200	0	463050000	613400000	361080000	220220000	606920000	464380000	604010000	575140000	297560000	188630000	0	0	0	0	0	0	0	0	24397000	0	527820000	815030000	638450000	498830000	515390000	546240000	659640000	834460000	378920000	343060000
Q08379	GOLGA2	Golgin subfamily A member 2	9	0	0	0	0	0	9140900	0	6452200	0	0	132760000	10005000	82290000	18118000	53105000	24940000	97896000	146210000	35809000	44080000	0	0	0	0	0	94265000	0	55896000	0	0	137620000	37940000	88770000	129000000	78816000	54673000	136480000	77174000	77282000	64941000
Q08378	GOLGA3	Golgin subfamily A member 3	13	0	0	0	0	0	0	0	0	0	0	36361000	11874000	102080000	57577000	243480000	94905000	80904000	70632000	46519000	73728000	0	0	0	0	0	0	0	0	0	0	99229000	41982000	123570000	99423000	255540000	137850000	105700000	103780000	75021000	110840000
Q13439	GOLGA4	Golgin subfamily A member 4	7	0	0	0	0	0	0	0	0	0	0	0	0	23233000	42484000	56503000	25833000	0	3589100	5288900	46701000	0	0	0	0	0	0	0	0	0	0	0	0	26485000	85548000	97033000	0	0	19319000	0	50535000
Q8TBA6	GOLGA5	Golgin subfamily A member 5	2	0	0	0	0	0	0	0	0	0	0	0	0	14274000	0	0	0	18537000	0	0	2166600	0	0	0	0	0	0	0	0	0	0	0	0	16975000	0	0	0	20843000	0	0	7634300
Q7Z5G4	GOLGA7	Golgin subfamily A member 7	1	0	0	0	0	0	0	0	0	0	0	12949000	9628900	7170400	15886000	0	10090000	11995000	10960000	0	0	0	0	0	0	0	0	0	0	0	0	13238000	13343000	13031000	30120000	0	14402000	14842000	14982000	0	0
Q14789	GOLGB1	Golgin subfamily B member 1	10	0	0	0	1849000	0	0	0	0	0	0	47818000	7022200	80502000	0	110980000	26965000	115250000	14466000	70321000	12726000	0	0	0	63071000	0	0	0	0	0	0	77647000	34610000	75134000	0	85565000	37641000	94628000	28393000	97401000	29179000
O00461	GOLIM4	Golgi integral membrane protein 4	4	0	0	0	0	0	0	0	0	0	0	16657000	0	29205000	6985700	80299000	7940100	58341000	53949000	28692000	13264000	0	0	0	0	0	0	0	0	0	0	44857000	0	42360000	32075000	64046000	21968000	45969000	46270000	46963000	35271000
Q9H4A6	GOLPH3	Golgi phosphoprotein 3	2	0	0	0	0	0	0	0	0	0	0	18996000	0	20009000	0	11983000	4967900	0	0	0	24078000	0	0	0	0	0	0	0	0	0	0	20976000	0	22990000	0	14944000	0	0	0	0	41779000
Q9Y3E0	GOLT1B	Vesicle transport protein GOT1B	4	0	0	0	0	0	0	0	0	0	13371000	21618000	52771000	128720000	71918000	144660000	209550000	144670000	231620000	66828000	222110000	0	0	0	0	0	0	0	0	0	844770000	64661000	134220000	101560000	62539000	96098000	173380000	117040000	154510000	77115000	165740000
Q9BXV9	GON7	EKC/KEOPS complex subunit GON7	1	0	0	0	0	0	0	0	0	0	0	12852000	0	0	0	0	0	0	0	0	0	0	0	0	0	0	0	0	0	0	0	12852000	0	0	0	0	0	0	0	0	0
Q9HD26	GOPC	Golgi-associated PDZ and coiled-coil motif-containing protein	8	39051000	30683000	91355000	51984000	60307000	84912000	93426000	31885000	0	0	198960000	141360000	361930000	24302000	73029000	62896000	127340000	58527000	88494000	48322000	463560000	310090000	517730000	558590000	374530000	725290000	414290000	313680000	0	0	358310000	339440000	571350000	378540000	245730000	271330000	388980000	209590000	433480000	342530000
Q9H8Y8	GORASP2	Golgi reassembly-stacking protein 2	6	0	0	0	0	0	0	0	0	0	0	96772000	101830000	113240000	112310000	127500000	176230000	165430000	163440000	100650000	110240000	0	0	0	0	0	0	0	0	0	0	134000000	166160000	135450000	341630000	114170000	190580000	155360000	186590000	122310000	166280000
O95249	GOSR1	Golgi SNAP receptor complex member 1	2	0	0	0	0	0	0	0	0	0	0	14618000	14437000	11532000	0	34181000	7684500	43935000	0	14044000	0	0	0	0	0	0	0	0	0	0	0	22598000	26099000	27018000	0	24705000	17481000	29107000	0	23797000	0
O14653	GOSR2	Golgi SNAP receptor complex member 2	6	0	0	0	0	0	0	0	0	0	0	55104000	60048000	9647900	14370000	25723000	9743100	50215000	48826000	32884000	18805000	0	0	0	0	0	0	0	0	0	0	25582000	52485000	36163000	0	0	34403000	51817000	33789000	39540000	69114000
P17174	GOT1	Aspartate aminotransferase, cytoplasmic	20	1122300	2419800	926600	0	0	0	0	0	0	0	414660000	143740000	535420000	206510000	706190000	196100000	997460000	408340000	353970000	110230000	41807000	39530000	24193000	0	0	0	0	0	0	0	565770000	207160000	609970000	492030000	658520000	172690000	1394200000	560780000	450960000	219480000
P00505	GOT2	Aspartate aminotransferase, mitochondrial	17	10878000	23751000	59336000	0	22596000	5637700	48540000	10706000	15340000	0	1069400000	1087300000	700330000	233310000	1357900000	737900000	1097400000	919190000	724130000	795030000	57563000	160820000	193040000	0	174390000	211630000	338160000	205830000	155590000	0	1037300000	1719600000	899710000	433350000	1798200000	1000300000	1239900000	1105800000	978620000	1434300000
O43292	GPAA1	Glycosylphosphatidylinositol anchor attachment 1 protein	2	0	0	0	0	0	0	0	0	0	0	20307000	25948000	24154000	0	23012000	0	14698000	5237300	13382000	23619000	0	0	0	0	0	0	0	0	0	0	23571000	33556000	23767000	0	30165000	0	20298000	13554000	18379000	32637000
P35052	GPC1	Glypican-1	4	0	0	2795200	0	0	0	0	0	0	0	3416900	49782000	3934900	0	0	29363000	0	58554000	0	9818500	0	0	32736000	0	0	0	0	0	0	0	6174900	52653000	9022200	0	0	40657000	0	56491000	0	25345000
O75487	GPC4	Glypican-4	1	2627300	0	0	0	0	0	0	0	0	0	0	0	0	0	0	11649000	0	25627000	0	8918600	43128000	0	0	0	0	0	0	0	0	0	0	0	0	0	0	20829000	0	31852000	0	14250000
Q9Y625	GPC6	Glypican-6	8	4227200	0	1818500	0	5628300	0	1884600	0	0	0	146110000	79586000	136300000	30810000	202230000	129010000	223320000	176650000	83303000	12854000	129550000	0	40479000	0	36892000	0	45342000	0	0	0	143490000	140320000	117880000	93447000	144130000	137400000	177430000	195680000	130740000	92896000
Q8N335	GPD1L	Glycerol-3-phosphate dehydrogenase 1-like protein	1	0	0	0	0	0	0	0	0	0	0	13676000	9793400	6687300	8918900	16717000	13066000	0	9727700	6131100	10295000	0	0	0	0	0	0	0	0	0	0	13487000	12359000	11208000	20411000	18618000	17938000	0	11726000	10382000	16293000
P43304	GPD2	Glycerol-3-phosphate dehydrogenase, mitochondrial	21	0	0	0	0	21745000	0	5625300	0	0	0	344320000	662630000	114250000	154540000	506340000	619520000	310760000	445390000	81144000	285130000	0	0	0	0	247510000	0	20666000	0	0	0	391170000	692310000	159710000	516600000	635380000	809330000	310590000	354090000	156070000	414130000
Q9NQX3	GPHN	Gephyrin	2	0	0	0	0	0	0	0	0	0	0	50828000	1635200	2574600	0	6011800	2530600	4570500	2400100	2566000	0	0	0	0	0	0	0	0	0	0	0	22827000	10898000	19745000	0	38879000	20234000	28825000	15568000	25232000	0
P06744	GPI	Glucose-6-phosphate isomerase	25	7855000	24836000	4401000	4523300	28724000	12387000	14891000	6385500	14665000	0	5007900000	1689100000	3665800000	1448100000	3593200000	1880700000	5962600000	2575000000	3982200000	1907800000	56363000	194900000	29898000	43143000	43065000	102550000	29696000	50275000	69265000	0	6525500000	1878500000	6299800000	3781100000	4255300000	2767800000	5121500000	2419500000	6646700000	2937800000
Q9HCN4	GPN1	GPN-loop GTPase 1	2	0	0	0	0	0	0	0	0	0	0	0	0	0	4877600	0	0	0	11587000	0	0	0	0	0	0	0	0	0	0	0	0	0	0	0	11726000	0	0	0	14163000	0	0
Q8NFJ5	GPRC5A	Retinoic acid-induced protein 3	2	0	0	0	0	0	0	0	0	0	0	0	44335000	0	0	0	0	0	0	0	0	0	0	0	0	0	0	0	0	0	0	0	51844000	0	0	0	0	0	0	0	0
Q13098	GPS1	COP9 signalosome complex subunit 1	7	0	0	0	0	0	7703100	0	0	0	0	139880000	174660000	135410000	19105000	167240000	104220000	135650000	118100000	64529000	22484000	0	0	0	0	0	204600000	0	0	0	0	135430000	170920000	205360000	69337000	168400000	101000000	193580000	124910000	84483000	53341000
P07203	GPX1	Glutathione peroxidase 1	12	3581700	5960100	0	0	12341000	0	0	0	0	488430	762940000	491810000	412260000	176570000	882310000	661100000	787450000	633810000	311580000	334140000	50931000	48592000	0	0	70771000	0	0	0	0	7906200	1050500000	565840000	583560000	307680000	1151300000	1179600000	633840000	742730000	375250000	615350000
P36969	GPX4	Phospholipid hydroperoxide glutathione peroxidase	6	0	0	3181100	3209200	0	0	0	0	0	0	219890000	107610000	189130000	7343900	166780000	97984000	377160000	139600000	127370000	158690000	0	0	39174000	66710000	0	0	0	0	0	0	205560000	118890000	250650000	33405000	229990000	139460000	459170000	146950000	228250000	191270000
Q96SL4	GPX7	Glutathione peroxidase 7	4	0	0	0	0	0	0	0	0	0	0	79657000	48638000	81411000	0	174120000	161510000	156930000	121650000	17811000	47743000	0	0	0	0	0	0	0	0	0	0	75601000	44142000	111850000	0	161940000	175680000	136340000	92750000	58382000	131050000
Q8TED1	GPX8	Probable glutathione peroxidase 8	9	0	4816000	0	0	0	0	0	0	0	0	733270000	426640000	245320000	150670000	343220000	305770000	552890000	558500000	234540000	440980000	0	192440000	0	0	0	0	0	0	0	0	573350000	367750000	363610000	551090000	447450000	490490000	522250000	434320000	389440000	623150000
Q96HH9	GRAMD2B	GRAM domain-containing protein 2B	2	0	0	0	0	0	0	0	0	0	0	22257000	1039500	0	922480	18801000	1228900	2306800	1047900	15065000	2573400	0	0	0	0	0	0	0	0	0	0	11680000	3142400	0	5083400	13227000	4140200	8241000	3276800	22968000	8220000
P62993	GRB2	Growth factor receptor-bound protein 2	4	0	0	0	0	0	0	0	0	0	0	52687000	0	21136000	67009000	108810000	0	42916000	50278000	19173000	0	0	0	0	0	0	0	0	0	0	0	90510000	0	41367000	82219000	87327000	0	81191000	63706000	64006000	0
Q9UBQ7	GRHPR	Glyoxylate reductase/hydroxypyruvate reductase	10	0	9144800	0	0	0	0	0	0	0	0	498280000	265510000	427840000	118900000	591460000	345670000	770540000	391090000	497900000	329710000	0	131030000	0	0	0	0	0	0	0	0	619890000	332090000	680790000	280610000	537500000	444730000	696790000	405790000	724480000	458820000
Q7Z429	GRINA	Protein lifeguard 1	2	0	0	0	0	0	0	0	0	0	0	0	0	0	0	0	0	0	0	13086000	0	0	0	0	0	0	0	0	0	0	0	0	0	0	0	0	0	0	0	22471000	0
Q4V328	GRIPAP1	GRIP1-associated protein 1	2	0	0	0	0	0	0	0	7440200	10290000	0	16528000	4179900	47816000	118090000	20193000	189280000	18709000	76709000	84135000	274720000	0	0	0	0	0	0	0	273880000	75059000	0	98225000	9872100	68088000	148050000	112170000	108600000	101350000	99228000	0	456840000
Q9HAV7	GRPEL1	GrpE protein homolog 1, mitochondrial	6	0	0	0	0	0	0	0	0	0	0	103690000	143110000	118130000	49763000	108300000	196770000	89211000	195910000	55839000	118250000	0	0	0	0	0	0	0	0	0	0	155490000	214430000	145390000	169630000	114220000	236580000	117760000	162590000	92720000	202150000
O60443	GSDME	Gasdermin-E	11	0	0	0	0	0	0	0	0	0	0	199640000	82551000	139900000	61109000	206480000	99814000	316890000	181440000	102690000	98902000	0	0	0	0	0	0	0	0	0	0	229790000	153000000	243180000	146540000	167320000	142580000	284730000	187850000	175140000	133530000
P49841	GSK3B	Glycogen synthase kinase-3 beta	2	0	0	0	0	0	0	0	0	0	0	99681000	45140000	63578000	21990000	40663000	49015000	73742000	54400000	31499000	80520000	0	0	0	0	0	0	0	0	0	0	57577000	57802000	55841000	79329000	50283000	74938000	47946000	72812000	59227000	74430000
Q5T0I0	GSN	Actin-depolymerizing factor	2	3763100	17169000	0	13214000	53282000	15739000	0	174040000	0	0	385460000	251610000	249320000	333320000	657050000	237820000	178790000	368420000	274700000	511980000	243580000	569180000	0	184960000	773740000	798120000	0	2489300000	0	0	274540000	154000000	181850000	364580000	478840000	138800000	67055000	218370000	268580000	263390000
P06396	GSN	Gelsolin	27	27994000	130920000	187990000	57856000	30679000	9179800	259130000	43857000	62894000	55230000	7850200000	5653700000	5029800000	2422000000	7905400000	5528100000	7226500000	5629900000	4752300000	4095800000	411390000	1041500000	1978100000	1116500000	415500000	131020000	1777300000	728410000	1055400000	1420200000	8408000000	6954000000	7518700000	4755900000	8947600000	8075900000	7857300000	6798900000	8177600000	6572700000
P15170	GSPT1	Eukaryotic peptide chain release factor GTP-binding subunit ERF3A	16	0	0	0	0	0	0	0	0	0	0	653890000	422440000	344640000	103300000	414380000	233010000	552010000	526650000	330850000	93798000	0	0	0	0	0	0	0	0	0	0	773530000	299190000	296080000	286170000	343390000	225690000	372970000	442300000	418120000	190230000
Q8IYD1	GSPT2	Eukaryotic peptide chain release factor GTP-binding subunit ERF3B	1	0	0	0	0	0	0	0	0	0	0	0	0	0	0	3792800	0	15843000	10399000	0	0	0	0	0	0	0	0	0	0	0	0	0	0	0	0	4283200	0	17447000	12710000	0	0
P00390	GSR	Glutathione reductase, mitochondrial	16	2359400	0	2596400	0	0	0	6323700	0	0	0	1141700000	748860000	345230000	211780000	659180000	683910000	820970000	1076900000	451140000	257080000	43705000	0	33056000	0	0	0	47463000	0	0	0	1100500000	998170000	641950000	479660000	820090000	1019700000	686010000	1154000000	658480000	429450000
P48637	GSS	Glutathione synthetase	18	0	0	0	0	0	0	0	0	0	0	494310000	70349000	235900000	43698000	424930000	96323000	372740000	154030000	248550000	66496000	0	0	0	0	0	0	0	0	0	0	394010000	103580000	399220000	92256000	414860000	162450000	409750000	124580000	406540000	189760000
Q9Y2Q3	GSTK1	Glutathione S-transferase kappa 1	8	0	0	0	0	0	0	0	0	0	0	452540000	623160000	381380000	100250000	632700000	475950000	426170000	270670000	321400000	445120000	0	0	0	0	0	0	0	0	0	0	469580000	707350000	517820000	308170000	662580000	572100000	420730000	362030000	403720000	893490000
P09488	GSTM1	Glutathione S-transferase Mu 1	10	0	0	0	0	0	0	0	0	0	0	0	0	81196000	9798200	681160000	183770000	7440900	2036300	137320000	102700000	0	0	0	0	0	0	0	0	0	0	0	0	76211000	44285000	1079600000	106070000	15334000	8451100	164680000	85663000
P28161	GSTM2	Glutathione S-transferase Mu 2	5	1147200	943910	2318200	0	0	0	3310100	0	0	0	71785000	13665000	94327000	11775000	159680000	22256000	104080000	48735000	82110000	16779000	31018000	17566000	32801000	0	0	0	55157000	0	0	0	86672000	24547000	78218000	55091000	168880000	55229000	82752000	25775000	86953000	52545000
P21266	GSTM3	Glutathione S-transferase Mu 3	8	0	0	0	0	0	0	0	0	0	0	266300000	238910000	115030000	28207000	209580000	197250000	125430000	64690000	168740000	113480000	0	0	0	0	0	0	0	0	0	0	267860000	220600000	160910000	94783000	276410000	264160000	112590000	80927000	243330000	204020000
P78417	GSTO1	Glutathione S-transferase omega-1	13	0	22057000	0	2441000	0	0	0	0	0	0	869790000	437460000	833890000	349730000	877410000	536770000	1077700000	673870000	723500000	511190000	0	411310000	0	87188000	0	0	0	0	0	0	1049900000	562010000	1353200000	1080000000	869120000	747050000	1003000000	695620000	1047000000	625060000
P09211	GSTP1	Glutathione S-transferase P	12	38349000	40827000	63688000	4874700	25980000	0	10569000	0	0	0	7568900000	3101200000	5497200000	1794800000	5028400000	2266200000	8522400000	4638400000	4547100000	988090000	383410000	253940000	268800000	97861000	86865000	0	26676000	0	0	0	5970400000	4213300000	9270600000	4498600000	5961600000	2217700000	10887000000	5253800000	7898300000	1649200000
P30711	GSTT1	Glutathione S-transferase theta-1	1	0	0	0	0	0	0	0	0	0	0	0	0	0	0	24810000	8684400	0	0	0	0	0	0	0	0	0	0	0	0	0	0	0	0	0	0	28018000	12125000	0	0	0	0
P0CG30	GSTT2B	Glutathione S-transferase theta-2B	4	0	0	0	0	0	0	0	0	0	0	0	0	3162300	16893000	18650000	0	16978000	13109000	53277000	9383800	0	0	0	0	0	0	0	0	0	0	0	0	11624000	41113000	0	0	27896000	25824000	65149000	0
O43708	GSTZ1	Maleylacetoacetate isomerase	2	0	0	0	0	0	0	0	0	0	0	20070000	18418000	7882300	0	11954000	10275000	17916000	0	5825300	0	0	0	0	0	0	0	0	0	0	0	11256000	12578000	15786000	0	17302000	17391000	23000000	0	13818000	0
P35269	GTF2F1	General transcription factor IIF subunit 1	1	0	0	0	0	0	0	0	0	0	0	0	0	0	0	12768000	0	0	0	0	0	0	0	0	0	0	0	0	0	0	0	0	0	0	0	14418000	0	0	0	0	0
P13984	GTF2F2	General transcription factor IIF subunit 2	1	0	0	0	0	0	0	0	0	0	0	19456000	0	0	0	14664000	0	0	0	0	0	0	0	0	0	0	0	0	0	0	0	19456000	0	0	0	16560000	0	0	0	0	0
P78347	GTF2I	General transcription factor II-I	5	0	0	0	0	0	0	0	0	1301900	0	0	0	40573000	0	94145000	51116000	74744000	61477000	20547000	9068600	0	0	0	0	0	0	0	0	23253000	0	0	0	49009000	0	88312000	61871000	75491000	65674000	45072000	50444000
O00178	GTPBP1	GTP-binding protein 1	2	0	0	0	0	0	0	0	0	0	0	14627000	14315000	9298600	0	19009000	12468000	23938000	13655000	0	0	0	0	0	0	0	0	0	0	0	0	15296000	17504000	15231000	0	22448000	18204000	21249000	17454000	0	0
Q9BZE4	GTPBP4	Nucleolar GTP-binding protein 1	8	0	0	0	0	0	0	0	0	0	0	37946000	65570000	46160000	25131000	90051000	135580000	55706000	136360000	46299000	92954000	0	0	0	0	0	0	0	0	0	0	74150000	111480000	72904000	37571000	64076000	162620000	58414000	149260000	65776000	157080000
Q16774	GUK1	Guanylate kinase	5	0	0	0	0	0	0	0	0	0	0	122210000	66984000	120190000	88264000	178430000	146400000	225170000	38570000	76083000	58139000	0	0	0	0	0	0	0	0	0	0	126250000	87114000	135490000	265790000	126420000	141430000	166940000	59090000	122900000	137440000
P08236	GUSB	Beta-glucuronidase	4	0	0	0	0	0	0	0	0	0	0	19156000	81909000	0	4036900	11938000	73259000	18250000	38620000	8724800	8402200	0	0	0	0	0	0	0	0	0	0	22274000	53829000	0	20189000	15388000	63292000	23532000	57171000	16703000	30845000
Q7Z2Y8	GVINP1	Interferon-induced very large GTPase 1	2	0	0	0	0	0	0	40528000	0	0	0	0	0	0	1000800000	0	934360000	0	375720000	0	731380000	0	0	0	0	0	0	0	0	0	0	0	0	0	0	0	0	0	0	0	0
P46976	GYG1	Glycogenin-1	5	0	0	0	0	0	0	0	0	0	0	94322000	104590000	77451000	78964000	66462000	122030000	40804000	85456000	52340000	132400000	0	0	0	0	0	0	0	0	0	0	98256000	95792000	90022000	178860000	60693000	153950000	51818000	88408000	98919000	253430000
P13807	GYS1	Glycogen [starch] synthase, muscle	13	0	0	0	0	0	0	0	0	0	0	290240000	375520000	243330000	105850000	228970000	158880000	283170000	313800000	172880000	217890000	0	0	0	0	0	0	0	0	0	0	148910000	204420000	246890000	135070000	116170000	135280000	222340000	189400000	123210000	218500000
P07305	H1-0	Histone H1.0	2	0	0	0	0	0	0	0	0	0	0	246440000	534400000	169090000	314950000	251310000	322740000	156170000	599210000	247590000	403470000	0	0	0	0	0	0	0	0	0	0	266520000	695910000	285050000	626910000	276930000	457990000	95437000	714600000	448660000	655260000
Q92522	H1-10	Histone H1.10	3	8094000	12971000	20976000	13436000	15197000	0	109380000	10970000	0	0	68330000	210100000	44516000	29147000	134170000	169690000	99908000	236910000	49164000	99353000	248800000	231250000	322250000	400060000	206790000	0	830410000	199770000	0	0	49961000	70285000	70888000	44436000	90836000	129390000	83741000	82553000	64262000	49402000
P16403	H1-2	Histone H1.2	3	0	0	0	1692700	0	0	0	0	0	0	128420000	148950000	58717000	102160000	209860000	196970000	140030000	229040000	139230000	168320000	0	0	0	75129000	0	0	0	0	0	0	145980000	197320000	110820000	283450000	183580000	286700000	120780000	216960000	189920000	278860000
P10412	H1-4	Histone H1.4	10	4765100	22626000	0	0	0	0	0	0	0	0	1779800000	1143900000	742970000	1504700000	2370400000	1721700000	1728800000	2181400000	926650000	1414100000	142500000	385330000	0	0	0	0	0	0	0	0	1326900000	589300000	1523400000	3480800000	3500900000	3044100000	2474800000	2084100000	960820000	893660000
P16401	H1-5	Histone H1.5	8	5571600	0	0	1711200	0	21292000	0	0	0	0	792230000	927960000	463220000	835360000	1493900000	1427300000	823480000	1556300000	733280000	1258000000	109710000	0	0	40260000	0	402710000	0	0	0	0	927430000	1266900000	717040000	1556900000	1506300000	2074100000	1137000000	1630400000	1073400000	1852100000
Q16777	H2AC20	Histone H2A type 2-C	3	132560000	129030000	4181000	22878000	13462000	12459000	1417100	9795200	13381000	9758000	4988800000	4262200000	2004000000	2414600000	4407800000	4447500000	4370700000	7628900000	3928000000	3656600000	7778900000	3215500000	59996000	284490000	202930000	500230000	23831000	195900000	390810000	199140000	3914100000	6476500000	978510000	2624300000	3398800000	7253600000	1793600000	11143000000	5896100000	1972000000
Q93077	H2AC6	Histone H2A type 1-C	7	1567200000	330250000	198960000	161250000	81335000	95366000	49159000	72421000	75057000	74954000	14144000000	14258000000	5430500000	13402000000	11961000000	21623000000	13956000000	19518000000	9445200000	13828000000	8528100000	2213600000	1412000000	2245000000	860540000	2705300000	510300000	1036100000	803650000	1081000000	15523000000	16777000000	9542900000	35715000000	15036000000	31167000000	14032000000	21167000000	17558000000	26234000000
P16104	H2AX	Histone H2AX	1	65774000	0	2597800	0	0	0	0	0	0	0	0	0	0	63678000	0	0	187390000	283440000	0	0	1363200000	0	66476000	0	0	0	0	0	0	0	0	0	0	106740000	0	0	356520000	171920000	0	0
Q71UI9	H2AZ2	Histone H2A.V	3	200240000	0	32979000	9298400	0	0	0	0	0	0	51245000	188460000	329100000	371440000	879320000	1224200000	482820000	817670000	444250000	469920000	6190900000	0	712350000	294110000	0	0	0	0	0	0	121190000	180130000	330600000	344410000	661860000	1123100000	291550000	798320000	447090000	382030000
Q99880	H2BC13	Histone H2B type 1-L	2	13087000	0	0	0	0	13879000	0	0	0	0	15424000	220390000	743120000	1340400000	556830000	1959200000	1344500000	1429400000	444290000	616930000	245920000	0	0	0	0	283380000	0	0	0	0	62379000	1120000000	1509200000	2939500000	1771100000	191810000	1263500000	1437400000	668780000	3638000000
Q16778	H2BC21	Histone H2B type 2-E	8	121200000	116020000	51872000	23209000	39688000	67668000	0	34276000	0	43829000	8836300000	8341100000	5707000000	6706700000	6785500000	12927000000	11619000000	9009900000	5593600000	1822500000	2361500000	1669800000	756080000	1265000000	442070000	2194800000	0	325390000	0	629590000	6720200000	10849000000	4392800000	12994000000	4589800000	14083000000	8578000000	14842000000	6593300000	2243900000
P84243	H3-3A	Histone H3.3	1	0	0	0	0	0	0	0	0	0	0	1347300000	0	0	308200000	0	0	308690000	2309400000	0	0	0	0	0	0	0	0	0	0	0	0	1347300000	0	0	740910000	0	0	339950000	2822800000	0	0
P68431	H3C1	Histone H3.1	1	0	0	62651000	0	0	0	0	0	0	0	0	0	0	89490000	0	0	0	912290000	0	0	0	0	763620000	0	0	0	0	0	0	0	0	0	0	451240000	0	0	0	1027300000	0	0
Q71DI3	H3C15	Histone H3.2	4	0	19056000	7561600	12259000	0	0	5452400	2962800	0	0	4849900000	7715400000	3837100000	7682000000	6224200000	7085700000	1940400000	9015000000	2404600000	9089800000	0	62657000	30536000	111160000	0	0	14731000	13549000	0	0	4805300000	8310900000	5073400000	16926000000	6822900000	10230000000	1188700000	9279300000	3009500000	15444000000
P62805	H4C1	Histone H4	14	112950000	181790000	152080000	102180000	128380000	112240000	134910000	138870000	168660000	101560000	21161000000	34880000000	14197000000	18951000000	27248000000	37258000000	22017000000	37981000000	14751000000	24721000000	3119100000	3644800000	1360600000	2744100000	1257100000	3384700000	843010000	1849300000	1434200000	1361400000	22331000000	41043000000	20511000000	39979000000	33254000000	57827000000	27363000000	51845000000	21986000000	32278000000
O95479	H6PD	GDH/6PGL endoplasmic bifunctional protein	13	0	0	1898600	0	0	0	0	0	0	0	104310000	39563000	45391000	13322000	319590000	239820000	103570000	71779000	49808000	105700000	0	0	21014000	0	0	0	0	0	0	0	137070000	58742000	46662000	46520000	442970000	336150000	52771000	84396000	53047000	118010000
Q9P035	HACD3	Very-long-chain (3R)-3-hydroxyacyl-CoA dehydratase 3	9	2450600	0	0	0	0	0	0	0	0	0	192790000	362570000	176840000	40653000	305220000	338580000	335460000	348460000	208930000	146150000	71655000	0	0	0	0	0	0	0	0	0	193830000	359820000	217260000	123350000	315100000	494320000	461090000	369020000	317370000	280450000
Q16836	HADH	Hydroxyacyl-coenzyme A dehydrogenase, mitochondrial	8	2609200	0	0	0	0	0	0	0	0	0	325500000	362440000	181340000	18170000	604840000	340020000	263360000	404730000	139260000	169650000	77904000	0	0	0	0	0	0	0	0	0	317590000	542870000	275320000	80658000	503550000	519900000	427210000	363440000	107230000	302800000
P40939	HADHA	Trifunctional enzyme subunit alpha, mitochondrial	39	10114000	57325000	1633800	0	0	11185000	2274700	0	0	0	4830100000	8848800000	3039900000	4803500000	5241200000	7088600000	4741300000	8696100000	2405700000	4874500000	78008000	176510000	9136300	0	0	51078000	12351000	0	0	0	7097500000	14021000000	4703300000	12146000000	4381900000	7278700000	7082600000	13358000000	4511500000	5832500000
P55084	HADHB	Trifunctional enzyme subunit beta, mitochondrial	31	2620200	0	0	1731400	0	0	0	10089000	0	0	3152700000	4957500000	1820000000	1722600000	2757800000	4406300000	2638600000	4127700000	1543500000	2124500000	41666000	0	0	106760000	0	0	0	79017000	0	0	3883600000	5506700000	2587900000	3079500000	3118900000	5615300000	2222300000	4971300000	2412500000	4540100000
Q16775	HAGH	Hydroxyacylglutathione hydrolase, mitochondrial	6	0	0	0	0	0	0	0	0	3019300	0	21914000	11095000	111960000	25470000	61155000	9973500	76285000	50704000	72685000	23450000	0	0	0	0	0	0	0	0	64059000	0	58188000	34450000	157690000	89524000	75814000	27440000	57310000	38003000	59859000	24155000
P10915	HAPLN1	Hyaluronan and proteoglycan link protein 1	5	2331700	16294000	22042000	0	11010000	0	17628000	11378000	0	0	0	0	34963000	15697000	3365700	14841000	12608000	5199000	0	0	26258000	0	115890000	0	37097000	0	27857000	0	0	0	0	0	49556000	279130000	13801000	12648000	9540000	17846000	0	0
P12081	HARS1	Histidine--tRNA ligase, cytoplasmic	15	0	0	0	0	0	0	0	0	3122000	0	500070000	166230000	287850000	60099000	353050000	182560000	513730000	163320000	219950000	114450000	0	0	0	0	0	0	0	0	47522000	0	448910000	192560000	375560000	195130000	433350000	236790000	464310000	229270000	371550000	220900000
Q92839	HAS1	Hyaluronan synthase 1	8	782650	0	0	2010200	0	0	0	0	0	0	0	180780000	0	35582000	0	0	0	25915000	0	54754000	23131000	0	0	61269000	0	0	0	0	0	0	0	198960000	0	82423000	0	0	0	35113000	0	56221000
P69905	HBA1	Hemoglobin subunit alpha	1	0	161270000	0	0	3274300	0	0	0	0	0	0	0	0	0	0	0	0	0	0	0	0	658960000	0	0	74325000	0	0	0	0	0	0	0	0	0	0	0	0	0	0	0
G3V1N2	HBA2	NA	4	1935700	41512000	3793500	0	3330100	7122100	19870000	0	0	0	35333000	8108700	0	0	0	5167000	0	0	0	0	41703000	0	42629000	0	35562000	84876000	164420000	0	0	0	0	0	0	0	0	0	0	0	0	0
P68871	HBB	Hemoglobin subunit beta	4	6252600	177870000	6522200	0	0	9181000	0	0	0	6615100	0	0	0	0	0	0	0	0	0	0	178980000	1789400000	74702000	0	0	295870000	0	0	0	108360000	0	0	0	0	0	0	0	0	0	0
Q9Y450	HBS1L	HBS1-like protein	4	0	0	0	0	0	0	0	0	0	0	60255000	28278000	29929000	0	25419000	34834000	56586000	18160000	21698000	13427000	0	0	0	0	0	0	0	0	0	0	53394000	28343000	21300000	0	54579000	31777000	49200000	26705000	39810000	57948000
P53701	HCCS	Cytochrome c-type heme lyase	3	0	0	0	0	0	0	0	0	0	0	9610000	7536600	10167000	0	35439000	0	9721400	11825000	9113500	0	0	0	0	0	0	0	0	0	0	0	0	0	14891000	0	27601000	0	12412000	19174000	22160000	0
P51610	HCFC1	Host cell factor 1	5	0	0	0	0	0	0	0	0	0	0	20509000	23428000	9688600	15426000	29512000	47665000	35153000	72032000	18985000	19599000	0	0	0	0	0	0	0	0	0	0	29957000	40327000	30492000	39238000	25848000	51474000	49518000	64356000	25388000	35865000
Q92769	HDAC2	Histone deacetylase 2	6	0	4585300	3605900	0	0	0	0	0	0	0	95065000	86486000	90297000	3680400	138310000	164420000	169110000	217780000	92305000	72841000	0	112230000	96299000	0	0	0	0	0	0	0	101190000	105710000	97324000	31239000	113680000	197960000	98664000	146380000	92564000	172270000
Q7Z4H3	HDDC2	5'-deoxynucleotidase HDDC2	1	0	0	0	0	0	0	0	5104900	0	0	38528000	0	0	0	19694000	0	20860000	0	0	0	0	0	0	0	0	0	0	52800000	0	0	38528000	0	0	0	22240000	0	22973000	0	0	0
Q8N4P3	HDDC3	Guanosine-3',5'-bis(diphosphate) 3'-pyrophosphohydrolase MESH1	1	0	0	0	0	0	0	0	0	0	0	0	0	4891800	0	8882200	0	11168000	0	0	0	0	0	0	0	0	0	0	0	0	0	0	0	7413700	0	10031000	0	12299000	0	0	0
P51858	HDGF	Hepatoma-derived growth factor	12	3936300	0	0	0	0	1111600	0	0	0	0	875600000	453470000	419900000	207940000	959590000	588560000	931410000	780530000	649980000	109510000	34749000	0	0	0	0	28239000	0	0	0	0	464420000	717670000	579930000	978530000	851350000	823520000	890540000	881350000	882370000	389550000
Q9H0R4	HDHD2	Haloacid dehalogenase-like hydrolase domain-containing protein 2	5	0	0	0	0	0	0	0	0	0	0	75391000	15364000	84425000	0	66857000	16804000	59058000	16945000	14541000	0	0	0	0	0	0	0	0	0	0	0	77255000	23875000	110850000	0	59990000	28466000	63853000	27190000	31446000	0
Q9BXW7	HDHD5	Haloacid dehalogenase-like hydrolase domain-containing 5	2	0	0	0	0	0	0	0	0	0	0	0	16763000	0	0	11168000	0	0	5844000	0	0	0	0	0	0	0	0	0	0	0	0	0	19602000	0	0	0	0	0	7143200	0	0
Q00341	HDLBP	Vigilin	53	1708600	0	0	0	0	0	0	0	0	0	3141600000	1054300000	2608400000	334640000	3736700000	1466000000	4070500000	1873300000	1888900000	926920000	19884000	0	0	0	0	0	0	0	0	0	3462600000	1503400000	3520800000	702720000	4372700000	1107600000	4609200000	1541200000	4267200000	1555900000
Q86XA9	HEATR5A	HEAT repeat-containing protein 5A	3	0	0	0	0	0	0	0	0	0	0	23674000	18339000	18126000	0	61004000	6282900	30830000	6234000	39956000	0	0	0	0	0	0	0	0	0	0	0	25728000	29064000	24430000	0	37521000	23476000	25414000	26287000	49858000	0
Q9NRV9	HEBP1	Heme-binding protein 1	11	0	0	0	0	0	0	0	0	0	0	418320000	163300000	304950000	0	661660000	132630000	343800000	151050000	289910000	82659000	0	0	0	0	0	0	0	0	0	0	431520000	181270000	409120000	0	515490000	145420000	440190000	210340000	587290000	215450000
Q9Y5Z4	HEBP2	Heme-binding protein 2	7	0	0	0	0	0	0	0	0	0	0	264340000	49826000	185450000	48015000	105880000	50185000	177450000	86293000	71529000	28399000	0	0	0	0	0	0	0	0	0	0	252610000	128390000	236780000	81379000	168360000	93233000	182010000	82452000	99398000	0
Q9ULT8	HECTD1	E3 ubiquitin-protein ligase HECTD1	9	0	0	0	0	0	0	0	0	0	0	134880000	24459000	54200000	5404700	75047000	9976100	37430000	25455000	6705700	32497000	0	0	0	0	0	0	0	0	0	0	100770000	38872000	56997000	55200000	61341000	17189000	34466000	29039000	20495000	35507000
Q5T447	HECTD3	E3 ubiquitin-protein ligase HECTD3	2	0	0	0	0	0	0	0	0	0	0	0	0	10769000	5948800	6915800	4849800	15111000	0	3291700	7236600	0	0	0	0	0	0	0	0	0	0	0	0	11986000	13338000	12956000	9178100	9223200	0	8385400	11894000
Q9ULI3	HEG1	Protein HEG homolog 1	1	0	17289000	0	0	0	0	0	0	0	0	0	0	10641000	0	0	0	0	0	0	0	0	181590000	0	0	0	0	0	0	0	0	0	0	16126000	0	0	0	0	0	0	0
Q5GLZ8	HERC4	Probable E3 ubiquitin-protein ligase HERC4	11	0	0	0	0	0	0	0	0	0	0	159310000	115370000	163800000	21027000	263590000	166210000	206470000	121090000	68342000	37009000	0	0	0	0	0	0	0	0	0	0	223140000	121250000	203390000	64750000	243570000	233270000	205630000	98030000	123500000	88397000
P06865	HEXA	Beta-hexosaminidase subunit alpha	14	0	0	3296400	786360	0	0	3782400	0	0	0	219050000	385200000	441280000	282190000	348720000	449240000	600570000	686240000	384650000	187490000	0	0	53178000	25273000	0	0	42301000	0	0	0	348360000	448950000	604150000	513870000	335640000	516430000	511830000	797810000	491090000	402630000
P07686	HEXB	Beta-hexosaminidase subunit beta	17	0	30184000	0	1099900	0	0	0	0	0	0	686550000	950940000	1015200000	452520000	742870000	952140000	1005900000	1666300000	601070000	301620000	0	313400000	0	30511000	0	0	0	0	0	0	524210000	1596700000	942430000	951260000	977490000	1568000000	1446400000	1132100000	1292200000	535420000
O14964	HGS	Hepatocyte growth factor-regulated tyrosine kinase substrate	9	0	0	0	0	0	0	0	0	0	0	150100000	96451000	239310000	150270000	278310000	85871000	164530000	98320000	170890000	184680000	0	0	0	0	0	0	0	0	0	0	219310000	145770000	339420000	261700000	149040000	146100000	156440000	173570000	210400000	208730000
P31937	HIBADH	3-hydroxyisobutyrate dehydrogenase, mitochondrial	9	0	0	0	0	0	0	0	0	0	0	365320000	282240000	219260000	25284000	277780000	308230000	329230000	277300000	172530000	218230000	0	0	0	0	0	0	0	0	0	0	320410000	311870000	277180000	128650000	294370000	476510000	303350000	384180000	247780000	389220000
Q6NVY1	HIBCH	3-hydroxyisobutyryl-CoA hydrolase, mitochondrial	4	0	0	0	0	0	0	0	0	0	0	61595000	455980000	31362000	26926000	76870000	25562000	36405000	78959000	40669000	18398000	0	0	0	0	0	0	0	0	0	0	64712000	187850000	69076000	141970000	152750000	120270000	41980000	107330000	60758000	56575000
Q9Y241	HIGD1A	HIG1 domain family member 1A, mitochondrial	2	0	0	0	0	0	0	0	0	0	0	27848000	19833000	14219000	21925000	22917000	30017000	19355000	25467000	31531000	51482000	0	0	0	0	0	0	0	0	0	0	29262000	24370000	22643000	55383000	27195000	44038000	22398000	32710000	34692000	85006000
P49773	HINT1	Histidine triad nucleotide-binding protein 1	9	0	0	1780300	3145400	0	0	0	0	0	0	1713400000	766790000	1308600000	227360000	685560000	556780000	1741900000	716320000	679400000	151330000	0	0	21843000	183700000	0	0	0	0	0	0	2466700000	699500000	2332700000	175080000	716740000	465220000	2134200000	1078000000	694410000	258070000
Q9BX68	HINT2	Histidine triad nucleotide-binding protein 2, mitochondrial	1	0	0	0	0	0	0	0	0	0	0	17748000	27620000	11721000	0	12644000	19882000	13357000	14874000	0	0	0	0	0	0	0	0	0	0	0	0	17540000	32425000	17553000	0	14335000	27868000	14767000	18251000	0	0
Q9NQE9	HINT3	Histidine triad nucleotide-binding protein 3	2	0	0	0	0	0	0	0	0	0	0	34227000	34909000	0	0	12181000	34956000	18374000	26984000	18084000	36564000	0	0	0	0	0	0	0	0	0	0	42639000	41092000	0	0	19899000	35896000	25737000	41089000	34243000	38741000
O00291	HIP1	Huntingtin-interacting protein 1	9	0	0	0	0	0	0	0	0	0	0	179460000	138210000	94271000	63723000	175950000	79549000	186510000	134770000	96488000	107610000	0	0	0	0	0	0	0	0	0	0	154140000	131690000	107490000	224570000	111110000	93473000	138360000	153610000	134510000	141810000
P19367	HK1	Hexokinase-1	39	0	1774300	1922300	0	0	0	3153400	0	0	0	2232400000	2398700000	1736500000	1734900000	2375600000	2105300000	1884700000	2359600000	1406900000	2211800000	0	12244000	12398000	0	0	0	10269000	0	0	0	4107300000	3739400000	4660200000	1201400000	4432100000	1121300000	3107200000	5104500000	1104300000	1130000000
P52789	HK2	Hexokinase-2	20	0	0	0	0	0	0	0	0	0	0	264960000	324850000	201270000	262260000	180060000	787630000	117990000	438900000	91043000	557600000	0	0	0	0	0	0	0	0	0	0	262250000	425140000	331470000	658260000	240500000	882220000	187820000	463360000	186510000	835460000
P04439	HLA-A	HLA class I histocompatibility antigen, A alpha chain	8	0	0	10373000	0	0	0	0	0	0	0	399250000	440240000	112140000	75980000	836150000	450640000	88334000	454460000	70726000	208130000	0	0	88140000	0	0	0	0	0	0	0	350170000	424670000	146850000	135490000	786500000	579640000	157220000	648000000	104940000	282600000
Q5SPM2	HLA-A	NA	7	0	0	28466000	3397200	16693000	0	1761100	7998700	8039400	12269000	36049000	31813000	620240000	255040000	850460000	664380000	426000000	457560000	607640000	687520000	0	0	287880000	36609000	162920000	0	12695000	88015000	54307000	87844000	45129000	46573000	916890000	332830000	988920000	1117500000	296160000	639700000	1265500000	1204600000
Q53Z42	HLA-A	NA	16	13662000	31055000	52156000	0	62684000	0	76468000	35560000	37479000	0	669290000	626580000	1225100000	460470000	1033000000	857050000	582060000	648880000	418360000	613160000	422580000	547040000	614550000	0	773840000	0	789650000	420870000	461190000	0	476300000	369010000	1950600000	666320000	1013600000	956340000	448120000	678400000	589630000	491290000
B0UXQ0	HLA-A	NA	1	0	0	0	0	0	0	0	0	0	0	0	0	0	0	0	0	0	0	21779000	0	0	0	0	0	0	0	0	0	0	0	0	0	0	0	0	0	0	0	37396000	0
P01889	HLA-B	HLA class I histocompatibility antigen, B alpha chain	6	0	0	0	0	17635000	0	0	0	16686000	32188000	98257000	106830000	277470000	357110000	516130000	396790000	163550000	250100000	274150000	452460000	0	0	0	0	175970000	0	0	0	212680000	434840000	103320000	135060000	299430000	797560000	593800000	409000000	128050000	259700000	319190000	660210000
D9J307	HLA-B	NA	2	0	0	0	0	0	8214300	5279900	0	0	0	60300000	71309000	0	0	0	0	0	86222000	0	0	0	0	0	0	0	168290000	73473000	0	0	0	42659000	43164000	0	0	0	0	0	124560000	0	0
Q5SS57	HLA-B	NA	1	0	0	0	0	0	0	0	0	0	0	0	0	0	0	0	0	0	0	13242000	0	0	0	0	0	0	0	0	0	0	0	0	0	0	0	0	0	0	0	22738000	0
A0A1W2PRZ0	HLA-C	NA	3	0	0	0	0	0	0	0	0	0	0	20421000	22203000	97381000	0	63768000	49690000	8771600	8730100	0	12109000	0	0	0	0	0	0	0	0	0	0	29092000	29413000	133160000	0	56854000	67840000	13336000	18224000	0	26798000
P17693	HLA-G	HLA class I histocompatibility antigen, alpha chain G	2	0	0	9044700	6473000	0	83394000	95597000	0	0	0	0	0	0	0	0	0	0	0	0	0	0	0	77672000	213780000	0	1288800000	505020000	0	0	0	0	0	0	0	0	0	0	0	0	0
Q8TCT9	HM13	Minor histocompatibility antigen H13	4	0	0	0	0	0	0	0	0	0	0	210690000	253790000	142240000	203770000	173510000	303330000	219400000	235150000	150330000	270230000	0	0	0	0	0	0	0	0	0	0	240010000	348250000	236140000	371370000	208840000	505720000	252870000	296700000	280820000	336670000
P17096	HMGA1	High mobility group protein HMG-I/HMG-Y	2	0	0	0	0	0	0	0	0	0	0	0	90958000	4438400	42885000	78241000	276730000	8673200	206530000	6931500	119050000	0	0	0	0	0	0	0	0	0	0	0	97211000	17659000	150800000	78408000	462220000	23620000	204270000	27351000	139050000
P09429	HMGB1	High mobility group protein B1	10	8146000	6881900	0	3347000	0	20503000	0	26116000	0	0	1058200000	925390000	636640000	123840000	1289900000	826140000	1099800000	1416800000	766890000	499210000	111380000	70917000	0	53695000	0	287100000	0	189850000	0	0	1264100000	1332400000	973090000	285490000	1625300000	1036400000	1494600000	1757600000	1011100000	630090000
P26583	HMGB2	High mobility group protein B2	4	0	0	0	714940	0	0	0	0	0	0	0	0	51450000	21024000	329830000	0	17213000	10667000	7409300	34834000	0	0	0	10026000	0	0	0	0	0	0	0	0	35713000	41318000	415660000	0	49898000	14732000	15105000	32456000
P35914	HMGCL	Hydroxymethylglutaryl-CoA lyase, mitochondrial	6	0	0	0	0	0	0	0	0	0	0	56805000	94034000	39301000	67751000	133880000	101660000	39026000	53123000	65873000	30877000	0	0	0	0	0	0	0	0	0	0	79933000	97483000	58103000	178940000	76382000	86689000	75409000	87133000	55311000	103740000
P09601	HMOX1	Heme oxygenase 1	12	0	0	0	0	0	0	0	0	0	0	271350000	380920000	201540000	69473000	141830000	410490000	596060000	581610000	121590000	39894000	0	0	0	0	0	0	0	0	0	0	356250000	465550000	281790000	166230000	195430000	563800000	565270000	552940000	264010000	115870000
P30519	HMOX2	Heme oxygenase 2	7	11643000	28654000	0	0	0	0	0	0	0	0	172440000	197400000	82684000	31928000	215350000	206110000	246820000	217190000	73342000	102620000	308410000	411900000	0	0	0	0	0	0	0	0	211280000	168560000	88664000	140140000	215770000	200010000	170210000	192530000	122150000	185570000
Q13151	HNRNPA0	Heterogeneous nuclear ribonucleoprotein A0	7	0	0	0	9152700	0	0	22315000	7984600	0	0	300600000	277170000	294780000	87603000	457790000	332820000	698230000	430050000	325530000	28818000	0	0	0	220640000	0	0	200930000	133720000	0	0	255700000	472120000	365060000	213840000	477740000	311000000	472670000	396160000	396380000	82682000
P09651	HNRNPA1	Heterogeneous nuclear ribonucleoprotein A1	18	22667000	2709600	4297800	0	0	0	0	0	0	0	2080500000	3588900000	1637100000	421790000	3116600000	1925100000	3178500000	2955900000	2159500000	439710000	320860000	35935000	34458000	0	0	0	0	0	0	0	2609700000	5619300000	2270300000	777410000	3965100000	2373500000	3463000000	3173500000	2954400000	394580000
P22626	HNRNPA2B1	Heterogeneous nuclear ribonucleoproteins A2/B1	22	23188000	3635800	5688100	0	4546400	0	3549600	3622500	0	0	4352200000	6804600000	2898400000	1586700000	5235400000	3456600000	4728800000	5873400000	2659200000	1208200000	145810000	11566000	11654000	0	11808000	0	7683000	12406000	0	0	2908100000	7786100000	4497500000	3358600000	6427600000	5815200000	3751800000	7417800000	2046700000	2524900000
P51991	HNRNPA3	Heterogeneous nuclear ribonucleoprotein A3	16	4564100	0	8425200	0	0	0	0	0	0	0	1198000000	2277300000	992860000	354730000	2039300000	1569500000	1813400000	2426900000	990290000	866110000	218300000	0	104320000	0	0	0	0	0	0	0	1476200000	2903400000	1170800000	844200000	2451500000	1660300000	1432900000	3620600000	1489300000	1265700000
Q99729	HNRNPAB	Heterogeneous nuclear ribonucleoprotein A/B	9	0	0	0	0	0	18975000	0	1703400	88459000	0	141980000	303280000	221430000	0	362190000	302170000	122100000	339320000	296400000	150350000	0	0	0	0	0	349320000	0	79278000	1403900000	0	202020000	343890000	207460000	0	308880000	250720000	175630000	297100000	404930000	229970000
P07910	HNRNPC	Heterogeneous nuclear ribonucleoproteins C1/C2	1	0	0	0	0	0	0	0	0	0	0	0	10825000	29240000	0	78002000	76777000	80883000	98654000	19417000	0	0	0	0	0	0	0	0	0	0	0	0	75101000	41466000	0	82426000	100310000	70251000	94508000	31198000	0
G3V4W0	HNRNPC	NA	11	9982100	0	0	465090	0	0	0	0	0	0	1278500000	2057100000	1099600000	598480000	1285000000	1829600000	1718600000	2166900000	1136700000	629970000	152890000	0	0	10226000	0	0	0	0	0	0	1497300000	2385400000	1509200000	1352700000	1597700000	2579500000	1972500000	2564700000	1394500000	1288200000
Q14103	HNRNPD	Heterogeneous nuclear ribonucleoprotein D0	10	0	0	0	7241800	0	0	0	0	0	0	1598300000	2041600000	1046900000	228680000	2083800000	1676700000	1820100000	2249800000	1010000000	871440000	0	0	0	46714000	0	0	0	0	0	0	361830000	3229300000	1873100000	495960000	2877600000	518280000	2371700000	3199700000	1765500000	1931500000
O14979	HNRNPDL	Heterogeneous nuclear ribonucleoprotein D-like	8	0	0	0	0	0	0	0	0	0	0	261590000	265810000	294860000	19885000	579470000	359420000	288450000	510250000	347070000	171300000	0	0	0	0	0	0	0	0	0	0	340960000	508620000	513750000	47766000	522460000	428760000	361430000	416380000	642530000	289760000
A0A087WU03	HNRNPDL	NA	1	0	0	0	0	0	0	0	0	0	0	52586000	36775000	14771000	0	57857000	34022000	43995000	38852000	31340000	0	0	0	0	0	0	0	0	0	0	0	52586000	43004000	22386000	0	65337000	47501000	48450000	47490000	53814000	0
P52597	HNRNPF	Heterogeneous nuclear ribonucleoprotein F	10	10315000	0	5794800	0	0	0	5056800	8800300	0	0	517950000	735220000	394000000	255010000	944450000	757920000	761540000	1020000000	346650000	333070000	233520000	0	83313000	0	0	0	50346000	123080000	0	0	524570000	1345100000	523490000	553700000	1142800000	874120000	1133400000	1306500000	507640000	492300000
P31943	HNRNPH1	Heterogeneous nuclear ribonucleoprotein H	13	8130900	0	0	0	3043200	0	0	0	0	0	2015500000	2832800000	1636300000	1377300000	2796400000	2510900000	1760700000	2905200000	1121800000	2273200000	68312000	0	0	0	23744000	0	0	0	0	0	2737200000	3897100000	2370600000	2431100000	3004000000	4380100000	1588500000	4023600000	2621000000	1927200000
P55795	HNRNPH2	Heterogeneous nuclear ribonucleoprotein H2	7	0	0	0	2038000	0	0	0	0	0	0	527330000	699680000	424160000	259610000	480290000	943090000	411060000	996410000	310500000	389320000	0	0	0	61969000	0	0	0	0	0	0	578760000	865180000	630520000	544320000	552210000	1319900000	510030000	1114000000	480240000	594710000
P31942	HNRNPH3	Heterogeneous nuclear ribonucleoprotein H3	8	5327800	0	0	0	0	658370	0	0	0	0	365380000	627600000	309210000	446530000	476850000	763670000	294980000	244990000	152910000	395830000	167170000	0	0	0	0	48287000	0	0	0	0	349540000	1779900000	275340000	822440000	445670000	782930000	302660000	354920000	257360000	378920000
P61978	HNRNPK	Heterogeneous nuclear ribonucleoprotein K	22	6566600	2874300	1910300	2234400	0	0	0	0	0	0	2553700000	2686500000	2340900000	2058800000	3668700000	3161600000	3592200000	2607500000	2072600000	2030600000	62851000	19390000	12552000	36628000	0	0	0	0	0	0	3670500000	4078400000	2918800000	3679500000	3473800000	4118700000	4862400000	4039400000	3882600000	2464400000
Q5T6W2	HNRNPK	Heterogeneous nuclear ribonucleoprotein K	1	0	0	0	0	0	0	0	0	0	0	13729000	15801000	50328000	0	81398000	101730000	19681000	14133000	68386000	87232000	0	0	0	0	0	0	0	0	0	0	45917000	64184000	52794000	0	68619000	98668000	75287000	55911000	64707000	109810000
P14866	HNRNPL	Heterogeneous nuclear ribonucleoprotein L	19	0	0	0	0	0	0	0	5517200	0	0	1831800000	2750900000	802760000	383630000	1899000000	2430000000	1979400000	2753600000	1710400000	1550600000	0	0	0	0	0	0	0	71305000	0	0	2105400000	3535400000	1377200000	957700000	1742600000	3567700000	2166200000	3356200000	2122100000	2383600000
A0A3B3ITJ4	HNRNPL	NA	1	0	0	0	0	0	0	0	0	0	0	8724300	16764000	0	0	0	0	0	0	0	0	0	0	0	0	0	0	0	0	0	0	8724300	19604000	0	0	0	0	0	0	0	0
Q8WVV9	HNRNPLL	Heterogeneous nuclear ribonucleoprotein L-like	4	0	0	0	0	0	0	0	0	0	0	11840000	22589000	24317000	22641000	44128000	24711000	14306000	47753000	23857000	29846000	0	0	0	0	0	0	0	0	0	0	22554000	50319000	21803000	45914000	24599000	36185000	16497000	60280000	21670000	70784000
P52272	HNRNPM	Heterogeneous nuclear ribonucleoprotein M	26	1735800	0	0	0	0	0	0	0	0	0	2297100000	3089300000	1156300000	632320000	2226400000	2863000000	1998700000	2774700000	1073800000	1936800000	44958000	0	0	0	0	0	0	0	0	0	2338000000	3759900000	1270600000	1173300000	2608300000	4171000000	2402300000	3448900000	1452400000	2676000000
O43390	HNRNPR	Heterogeneous nuclear ribonucleoprotein R	18	768620	0	0	1124300	0	0	23515000	0	0	0	629170000	1087300000	552800000	582670000	1038800000	943250000	653460000	1089800000	388960000	512010000	16337000	0	0	22179000	0	0	113660000	0	0	0	807410000	1544100000	662050000	1461500000	1659800000	1685900000	554640000	888300000	371610000	690730000
Q00839	HNRNPU	Heterogeneous nuclear ribonucleoprotein U	30	11738000	4824300	0	0	0	0	0	35284000	0	2684900	2533700000	3216600000	1764800000	1451900000	3571800000	3752600000	2587700000	4007500000	1797100000	2913000000	66890000	107990000	0	0	0	0	0	145880000	0	12768000	3574200000	5238900000	2941900000	799300000	5887000000	6148000000	3092700000	6269300000	4223100000	2514300000
Q9BUJ2	HNRNPUL1	Heterogeneous nuclear ribonucleoprotein U-like protein 1	19	24285000	0	0	0	18294000	0	0	0	2306000	0	198960000	477280000	265090000	272500000	579140000	896220000	351620000	1006700000	203390000	566730000	547730000	0	0	0	170960000	0	0	0	30877000	0	273810000	812170000	309670000	710720000	556070000	1300000000	440520000	789280000	261600000	917260000
Q1KMD3	HNRNPUL2	Heterogeneous nuclear ribonucleoprotein U-like protein 2	27	5797700	0	11691000	0	0	0	2902300	0	8283400	0	554870000	1372900000	439490000	144130000	725340000	1526100000	655110000	1368100000	435800000	578900000	52803000	0	158830000	0	0	0	23024000	0	93200000	0	548290000	1799900000	436470000	385600000	859810000	2028400000	920790000	1784200000	731720000	715350000
Q86VS8	HOOK3	Protein Hook homolog 3	13	0	0	0	0	0	0	0	0	0	0	135780000	179500000	108680000	26768000	141060000	127220000	206170000	113920000	103530000	132120000	0	0	0	0	0	0	0	0	0	0	188300000	141010000	132380000	131330000	148750000	146080000	135800000	137350000	134650000	163340000
P00738	HP	Haptoglobin	8	589640000	1066200000	943660000	598550000	1092800000	1612100000	1206700000	756540000	542700000	696830000	0	0	0	0	11695000	13053000	0	10079000	91267000	0	9132200000	8659600000	8104300000	10859000000	7947700000	27215000000	11590000000	6362400000	4856500000	7281000000	0	0	0	0	159090000	202560000	0	160270000	2063700000	0
Q5SSJ5	HP1BP3	Heterochromatin protein 1-binding protein 3	15	0	0	0	0	0	0	0	0	0	0	524740000	935820000	310990000	239090000	543680000	643890000	568270000	1188300000	216550000	442450000	0	0	0	0	0	0	0	0	0	0	508290000	798990000	362060000	880050000	496970000	995100000	614540000	1079900000	527530000	789170000
P37235	HPCAL1	Hippocalcin-like protein 1	5	0	0	0	0	0	0	0	0	0	0	80338000	90915000	67335000	15053000	35037000	43361000	79112000	39706000	10099000	9187200	0	0	0	0	0	0	0	0	0	0	63291000	99430000	78182000	28969000	36827000	75379000	57995000	49336000	44336000	27518000
P00492	HPRT1	Hypoxanthine-guanine phosphoribosyltransferase	7	1968000	0	0	0	0	0	0	0	0	0	139310000	57617000	70932000	14067000	133090000	67643000	118460000	71031000	84517000	42094000	69025000	0	0	0	0	0	0	0	0	0	116530000	69402000	115240000	79284000	137990000	87445000	137900000	82016000	116500000	46250000
P02790	HPX	Hemopexin	2	88325000	70692000	104640000	67120000	116650000	157920000	127680000	311650000	81842000	166800000	0	0	0	0	0	0	0	13300000	0	0	1621200000	738950000	1024100000	1343900000	905050000	3263300000	782430000	3208000000	811090000	1752000000	0	0	0	0	0	0	0	16179000	0	0
P01112	HRAS	GTPase HRas	2	0	0	2031500	0	0	0	0	0	0	0	0	7805800	13449000	0	13263000	16282000	0	0	0	12630000	0	0	16629000	0	0	0	0	0	0	0	0	11240000	11401000	0	21307000	26047000	0	0	0	20419000
Q86YZ3	HRNR	Hornerin	3	8349000	22152000	24350000	10720000	20848000	0	28810000	10281000	18978000	38787000	32243000	6935200	8662400	33827000	8918700	15911000	21796000	20975000	9384500	26025000	174640000	263880000	212400000	163320000	184340000	0	201190000	120610000	214340000	464290000	36569000	7003000	11120000	92230000	8622100	25195000	27224000	21143000	13538000	46381000
Q53T59	HS1BP3	HCLS1-binding protein 3	3	0	0	0	0	0	0	0	0	0	0	15384000	12289000	6853200	666530	11738000	5586100	15224000	0	0	0	0	0	0	0	0	0	0	0	0	0	21340000	12442000	14407000	2882200	6425900	8278200	13788000	0	0	0
Q99714	HSD17B10	3-hydroxyacyl-CoA dehydrogenase type-2	12	0	0	0	0	0	0	0	0	0	0	1074000000	1073000000	368170000	169640000	793560000	787590000	611620000	908790000	423410000	518560000	0	0	0	0	0	0	0	0	0	0	1001700000	1228300000	554940000	343180000	888490000	989510000	739380000	957250000	656220000	1221300000
Q8NBQ5	HSD17B11	Estradiol 17-beta-dehydrogenase 11	4	0	0	0	0	0	0	0	0	0	0	48626000	68800000	18807000	11846000	33538000	70813000	24612000	78468000	4533000	72215000	0	0	0	0	0	0	0	0	0	0	42896000	76987000	31151000	66018000	47276000	77631000	47771000	67916000	34516000	74915000
Q53GQ0	HSD17B12	Very-long-chain 3-oxoacyl-CoA reductase	8	4815500	0	1332300	0	0	0	30853000	0	0	0	563760000	705730000	379220000	76701000	517490000	1075900000	549270000	434970000	207860000	117740000	188860000	0	38327000	0	0	0	272930000	0	0	0	743830000	790980000	727790000	228300000	723230000	754670000	487150000	407180000	573610000	268840000
P51659	HSD17B4	Peroxisomal multifunctional enzyme type 2	28	2686800	5172400	18225000	10434000	0	3077300	11246000	2082200	0	0	2202300000	1925700000	1474700000	749230000	2215200000	1950400000	1705700000	1621700000	1189000000	1987000000	29928000	12817000	55084000	62550000	0	34760000	36962000	13089000	0	0	2166500000	2820700000	2445900000	924940000	2850300000	2795100000	1021100000	2281500000	2166700000	3449100000
Q3SXM5	HSDL1	Inactive hydroxysteroid dehydrogenase-like protein 1	2	0	2828100	0	0	3644100	0	0	4322400	0	0	0	0	0	0	12478000	0	0	7813600	4462700	0	0	24252000	0	0	34525000	0	0	46710000	0	0	0	0	0	0	4778900	0	0	9444300	14413000	0
Q6YN16	HSDL2	Hydroxysteroid dehydrogenase-like protein 2	13	0	0	0	0	0	0	0	0	0	0	199540000	267140000	116850000	156110000	413000000	224200000	225730000	206310000	117850000	152290000	0	0	0	0	0	0	0	0	0	0	192570000	366160000	161400000	309030000	489320000	286140000	198800000	251780000	226760000	221170000
P07900	HSP90AA1	Heat shock protein HSP 90-alpha	49	163400000	186150000	134050000	12384000	92108000	22673000	76607000	21945000	0	21385000	16902000000	9513800000	11370000000	4426400000	16210000000	8208900000	15087000000	9792300000	11321000000	6771900000	1001600000	1522900000	1182100000	51980000	630310000	127820000	349930000	150650000	0	251050000	19337000000	11998000000	17852000000	8227900000	17739000000	10913000000	17638000000	12893000000	18503000000	12075000000
P08238	HSP90AB1	Heat shock protein HSP 90-beta	31	7125300	48347000	33308000	1125300	16680000	15664000	0	3476400	21499000	0	11019000000	5207700000	5333400000	1889600000	7659200000	4313700000	6894900000	5936500000	7650800000	5391800000	17385000	197110000	39446000	2849400	19441000	43204000	0	4237200	21250000	0	10896000000	5983200000	7964300000	3023100000	8768300000	5922000000	8586900000	6704100000	12055000000	7648100000
Q58FF8	HSP90AB2P	Putative heat shock protein HSP 90-beta 2	2	5360800	0	0	0	0	0	0	1498500	0	0	425060000	261280000	279530000	0	298200000	163750000	478700000	222460000	202770000	0	115640000	0	0	0	0	0	0	22271000	0	0	402700000	294400000	395320000	0	397780000	225980000	477690000	323210000	243710000	0
Q58FF6	HSP90AB4P	Putative heat shock protein HSP 90-beta 4	1	0	0	0	0	0	0	0	0	0	0	0	0	35106000	0	0	37332000	0	73448000	0	0	0	0	0	0	0	0	0	0	0	0	0	0	53205000	0	0	52123000	0	89777000	0	0
P14625	HSP90B1	Endoplasmin	51	396470000	165310000	104880000	20100000	34867000	16676000	96839000	28670000	9366100	0	17674000000	14462000000	14234000000	8455400000	19736000000	17966000000	16458000000	16141000000	13091000000	16718000000	3541000000	1672200000	624670000	247300000	101770000	80287000	455300000	250760000	28791000	0	19942000000	19865000000	21586000000	17060000000	22350000000	26342000000	17347000000	22462000000	21125000000	27106000000
O43301	HSPA12A	Heat shock 70 kDa protein 12A	3	0	0	0	0	0	0	0	0	0	0	11890000	26083000	6275600	8717700	6686900	30414000	7253000	13210000	8894700	0	0	0	0	0	0	0	0	0	0	0	25228000	31113000	16490000	23851000	13870000	32165000	14466000	34259000	11469000	0
P48723	HSPA13	Heat shock 70 kDa protein 13	4	0	0	0	0	0	0	0	0	0	0	13058000	0	14720000	0	29316000	18227000	18246000	28213000	23280000	19302000	0	0	0	0	0	0	0	0	0	0	36452000	0	0	0	31030000	0	0	37584000	28696000	17192000
Q0VDF9	HSPA14	Heat shock 70 kDa protein 14	1	0	0	0	0	0	0	0	0	0	0	6545300	9136100	4112400	0	7518000	6104900	9499000	7203900	2162400	0	0	0	0	0	0	0	0	0	0	0	6099700	11687000	5879800	0	7413900	9324200	11443000	7619500	3987100	0
P0DMV9	HSPA1B	Heat shock 70 kDa protein 1B	28	4358300	22181000	11851000	13109000	25688000	5279800	59841000	47858000	0	0	5218900000	4360500000	3674700000	1482100000	4289700000	4263400000	4291500000	3724800000	2791000000	2621400000	30462000	80493000	45209000	43030000	66522000	93082000	95739000	168150000	0	0	7332100000	5966000000	4939600000	2241800000	4320700000	4937600000	7376600000	4305900000	4795800000	3765300000
P54652	HSPA2	Heat shock-related 70 kDa protein 2	3	0	0	0	0	0	0	0	0	0	0	36835000	0	0	0	0	79051000	0	0	0	0	0	0	0	0	0	0	0	0	0	0	0	0	0	0	0	110370000	0	0	0	0
P34932	HSPA4	Heat shock 70 kDa protein 4	38	5292000	3839600	41519000	14921000	0	35973000	34196000	0	0	0	1890400000	859540000	1137700000	414380000	2160700000	998910000	1587000000	1251700000	921160000	616440000	44461000	23617000	158550000	182740000	0	348540000	133340000	0	0	0	2233700000	1174900000	1864700000	824820000	2044200000	1362600000	1935800000	1800500000	1908200000	1237400000
O95757	HSPA4L	Heat shock 70 kDa protein 4L	2	0	0	0	0	0	0	0	0	0	0	0	0	4770400	0	7800500	0	10256000	0	0	0	0	0	0	0	0	0	0	0	0	0	0	0	7229700	0	8809100	0	11294000	0	0	0
P11021	HSPA5	Endoplasmic reticulum chaperone BiP	40	65746000	116090000	199140000	14926000	27884000	32948000	53159000	19371000	11581000	0	32699000000	29185000000	20280000000	15313000000	29392000000	41207000000	32577000000	32603000000	18624000000	37871000000	263130000	694570000	392160000	12640000	55519000	87230000	111630000	32017000	30262000	0	33742000000	35017000000	30459000000	28865000000	33720000000	58799000000	37335000000	42476000000	32116000000	61707000000
P17066	HSPA6	Heat shock 70 kDa protein 6	1	0	0	0	0	0	0	0	0	0	0	12882000	8207800	20107000	40229000	0	9015700	2929100	24233000	0	41929000	0	0	0	0	0	0	0	0	0	0	12643000	9419800	29907000	94912000	0	12354000	3165800	29070000	0	64662000
P11142	HSPA8	Heat shock cognate 71 kDa protein	32	150420000	214430000	261040000	37916000	181780000	13795000	100720000	0	58721000	0	22078000000	15718000000	13995000000	6902900000	21980000000	15680000000	18785000000	16324000000	11617000000	11764000000	2584900000	1708200000	2418800000	307270000	1135000000	30483000	567010000	0	241340000	0	23098000000	18929000000	25674000000	12947000000	25419000000	20281000000	20995000000	20240000000	24467000000	17454000000
A8K7Q2	HSPA8	NA	1	0	0	0	0	0	0	0	0	0	0	0	39549000	0	6018300	0	70170000	0	32115000	0	46974000	0	0	0	0	0	0	0	0	0	0	0	47112000	0	12694000	0	99805000	0	39989000	0	75195000
E9PN89	HSPA8	NA	1	0	0	0	0	0	0	0	0	0	0	0	0	0	18600000	0	16978000	0	7791300	0	25010000	0	0	0	0	0	0	0	0	0	0	0	0	0	36587000	0	25178000	0	11471000	0	41742000
P38646	HSPA9	Stress-70 protein, mitochondrial	31	3414300	8422500	5802500	0	0	0	116580000	0	0	0	5163200000	5167600000	3041400000	1453100000	3520400000	4528800000	4709700000	4957100000	2581000000	4579100000	36396000	37608000	30868000	0	0	0	394630000	0	0	0	4570900000	7245100000	4265500000	4408100000	4024000000	4946000000	5813000000	6485700000	4604400000	6484600000
P04792	HSPB1	Heat shock protein beta-1	15	7792800	125960000	67379000	0	6903200	13561000	0	0	38832000	0	18631000000	10880000000	9670600000	2800300000	11513000000	5860700000	11257000000	6985900000	9533900000	5280200000	29643000	683750000	188090000	0	12000000	42686000	0	0	59912000	0	18419000000	12033000000	17001000000	5928200000	14402000000	10117000000	14235000000	5774700000	18175000000	6437800000
Q9Y547	HSPB11	Intraflagellar transport protein 25 homolog	1	0	0	0	0	0	0	0	0	0	0	8207500	0	8871200	0	13061000	0	15083000	0	7673100	0	0	0	0	0	0	0	0	0	0	0	8207500	0	13445000	0	14750000	0	16610000	0	13175000	0
O14558	HSPB6	Heat shock protein beta-6	7	0	0	0	0	0	0	0	0	0	0	194840000	49575000	210350000	63939000	858390000	509620000	378360000	236540000	66204000	55259000	0	0	0	0	0	0	0	0	0	0	183140000	95991000	377670000	219440000	908000000	633640000	325970000	258740000	104360000	171760000
Q9UBY9	HSPB7	Heat shock protein beta-7	4	0	0	0	0	48048000	0	0	35661000	0	0	149100000	32418000	89538000	8470100	116390000	59941000	254890000	46748000	214300000	62136000	0	0	0	0	383260000	0	0	378120000	0	0	103580000	82536000	87414000	29982000	68192000	60143000	201000000	52571000	282090000	116180000
Q9NZL4	HSPBP1	Hsp70-binding protein 1	2	0	7566200	0	0	14011000	5289900	0	0	0	0	0	0	11540000	0	13190000	0	10686000	4965500	14825000	0	0	69114000	0	0	81027000	81253000	0	0	0	0	0	0	32422000	0	29922000	0	26596000	19100000	34777000	0
P10809	HSPD1	60 kDa heat shock protein, mitochondrial	39	975440000	125200000	205240000	46137000	26430000	16883000	6748200	2293000	2266800	0	8134600000	10730000000	4135600000	2178000000	8552900000	8734000000	7065600000	9522600000	4860100000	5562800000	9223900000	438130000	1219800000	402010000	104370000	202720000	18634000	11718000	11091000	0	9224700000	16910000000	5321100000	4729300000	11776000000	12283000000	8543900000	14926000000	8738000000	10093000000
[truncated: 2,135 more rows]

## Sheet: Supp Table 2
Supplementary Table 2. Differential proteome analysis of cell and EVs derived from 2D and 3D growth conditions
[truncated: 2,986 more rows]

## Sheet: Supp Table 3
Supplementary Table 3. Proteins enriched in EVs in comparison to cells for 2D and 3D growth condition
[truncated: 301 more rows]

## Sheet: Supp Table 4
Supplementary Table 4. 1D enrichment of differential proteome analysis of EVs vs cells from 2D and 3D growth conditions
[truncated: 121 more rows]

## Sheet: Supp Table 5
Supplementary Table 5. Differential proteome analysis of EVs derived from 2D and 3D growth conditions
[truncated: 505 more rows]

[truncated: 2 more sheets: Supp Table 6, Supp Table 7]
